# Supplementary material for: Tear Proteomics in Infants at Risk of Retinopathy of Prematurity: A Feasibility Study
Source: Transl Vis Sci Technol. 2024 May 1;13(5):1. doi: 10.1167/tvst.13.5.1 (PMC11077915; doi:10.1167/tvst.13.5.1)
Supplement: Supplement 1 [file tvst-13-5-1_s001.xlsx]

## Sheet: data table 1 (1)
1	2	3	4	5	6	7	8	9	10	11	12	Only identified by site	Reverse	Potential contaminant	Peptides	Razor + unique peptides	Unique peptides	Sequence coverage [%]	Unique + razor sequence coverage [%]	Unique sequence coverage [%]	Mol. weight [kDa]	Q-value	Score	Intensity	MS/MS count	Intensity A	Intensity B	Protein IDs	Majority protein IDs	Protein names	Gene names	id
#!{Type}E	E	E	E	E	E	E	E	E	E	E	E	C	C	C	N	N	N	N	N	N	N	N	N	N	N	N	N	T	T	T	T	T
0.0792040005326271	0.0960260033607483	0.0286669991910458	0.0343139991164207	0.739160001277924	0.0226339995861053	0	0	0	0	0	0				1	1	1	7.4	7.4	7.4	12.814	0	6.9965	87764000	1	87764000	0	A0A075B6I0	A0A075B6I0		IGLV8-61	0
0.0230160001665354	0.822709977626801	0.0145770004019141	0.0156190004199743	0.109420001506805	0.0146589996293187	0.0634680017828941	0.0841939970850945	0.0648180022835732	0.0591310001909733	0.0935259982943535	0.634859979152679				2	2	2	22.7	22.7	22.7	12.926	0	12.414	88054000	2	71398000	16656000	A0A0B4J1V0;A0A0B4J1Y9	A0A0B4J1V0;A0A0B4J1Y9		IGHV3-15;IGHV3-72	1
0	1	0	0	0	0	0	0	0	0	0	1				2	1	1	20.5	14.5	14.5	12.82	0	16.27	21815000	2	14652000	7162200	A0A0C4DH31;P0DP01;A0A0J9YVY3;A0A0C4DH33;A0A0C4DH29;P01743	A0A0C4DH31;P0DP01;A0A0J9YVY3;A0A0C4DH33;A0A0C4DH29;P01743	Ig heavy chain V-I region HG3	IGHV1-18;IGHV1-24;IGHV1-3	2
0	0	0	0	0	0	0.0893179997801781	0.210539996623993	0.121729999780655	0.069191999733448	0.190689995884895	0.33831000328064				2	2	2	12.9	12.9	12.9	12.698	0	12.049	13942000	2	0	13942000	A0A0C4DH42;P0DP03;P0DP02;P01767;P01772;P01768;P01764;A0A0B4J1X5	A0A0C4DH42;P0DP03;P0DP02;P01767;P01772;P01768;P01764;A0A0B4J1X5	Ig heavy chain V-III region BUT;Ig heavy chain V-III region KOL;Ig heavy chain V-III region CAM;Ig heavy chain V-III region 23	IGHV3-66;IGHV3-23;IGHV3-74	3
0.0714590027928352	0.361530005931854	0.0433179996907711	0.0555920004844666	0.423330008983612	0.044769998639822	0.0406100004911423	0.102569997310638	0.0348559990525246	0.0582249984145164	0.196659997105598	0.567080020904541				1	1	1	7.6	7.6	7.6	13.148	0	10.973	61113000	2	0	61113000	A0A0C4DH55;P01624	A0A0C4DH55;P01624	Ig kappa chain V-III region POM	IGKV3D-7	4
0	0	0	0	0	0	0.103270001709461	0.15692999958992	0.0683310031890869	0.0586629994213581	0.174459993839264	0.43834000825882				1	1	1	3.3	3.3	3.3	52.635	0	11.841	12944000	1	0	12944000	A0MZ66-2;A0MZ66-8;A0MZ66-4;A0MZ66-5;A0MZ66-6;A0MZ66;A0MZ66-3	A0MZ66-2;A0MZ66-8;A0MZ66-4;A0MZ66-5;A0MZ66-6;A0MZ66;A0MZ66-3	Shootin-1	KIAA1598	5
0.0764760002493858	0.090998001396656	0.0791179984807968	0.102719999849796	0.541119992733002	0.109559997916222	0	0	0	0	0	0				1	1	1	1.9	1.9	1.9	98.034	0.0031397	5.846	29209000	1	29209000	0	A4D1F6	A4D1F6	Leucine-rich repeat and death domain-containing protein 1	LRRD1	6
0.221640005707741	0.27742001414299	0.134580001235008	0	0.245069995522499	0.121279999613762	0	0	0	0	0	0				1	1	1	5.9	5.9	5.9	34.006	0	6.0913	0	1	0	0	A6NDG6	A6NDG6	Phosphoglycolate phosphatase	PGP	7
0.389739990234375	0.287160009145737	0	0	0.323100000619888	0	0	0.277130007743835	0	0	0.33627000451088	0.386590003967285				1	1	1	2.7	2.7	2.7	53.747	0	7.6039	18257000	2	10047000	8210100	A6NEC2;P55786	A6NEC2;P55786	Puromycin-sensitive aminopeptidase-like protein;Puromycin-sensitive aminopeptidase	NPEPPSL1;NPEPPS	8
0.319579988718033	0.207890003919601	0.0667349994182587	0.0309110004454851	0.327580004930496	0.0473029986023903	0.0639410018920898	0.131669998168945	0.0649349987506866	0.0850780010223389	0.152140006422997	0.580959975719452				3	3	3	14.1	14.1	14.1	28.385	0	21.513	122110000	4	36053000	86054000	E5RIL1;B0FP48	E5RIL1;B0FP48	Uroplakin-3b-like protein	UPK3BL	9
0	0	0	0	0	0	0.067841999232769	0.147200003266335	0.06649100035429	0.0625389963388443	0.224289998412132	0.427890002727509				1	1	1	4.7	4.7	4.7	24.238	0.0016026	5.8782	29272000	2	0	29272000	B2RPK0;P09429	B2RPK0;P09429	Putative high mobility group protein B1-like 1;High mobility group protein B1	HMGB1P1;HMGB1	10
0.22350999712944	0.276989996433258	0.0622089989483356	0.0639500021934509	0.303539991378784	0.0698089972138405	0	0	0	0	0	0				1	1	1	3.6	3.6	3.6	27.821	0	6.8781	32567000	1	32567000	0	P07910-4;P0DMR1;P07910-2;O60812;B7ZW38;B2RXH8;P07910	P07910-4;P0DMR1;P07910-2;O60812;B7ZW38;B2RXH8;P07910	Heterogeneous nuclear ribonucleoproteins C1/C2;Heterogeneous nuclear ribonucleoprotein C-like 4;Heterogeneous nuclear ribonucleoprotein C-like 1;Heterogeneous nuclear ribonucleoprotein C-like 3;Heterogeneous nuclear ribonucleoprotein C-like 2	HNRNPC;HNRNPCL4;HNRNPCL1;HNRNPCL3;HNRNPCL2	11
0.40692999958992	0.338519990444183	0.0395959988236427	0.0258540008217096	0.152079999446869	0.0370230004191399	0	0	0	0	0	0				1	1	1	3.7	3.7	3.7	23.063	0	9.9934	0	1	0	0	B9A064	B9A064	Immunoglobulin lambda-like polypeptide 5	IGLL5	12
0.292670011520386	0.484580010175705	0	0	0.22274999320507	0	0	0	0	0	0	0			+	1	1	1	1.3	1.3	1.3	80.674	0	9.8911	6790500	1	6790500	0	CON__ENSEMBL:ENSBTAP00000006074;P49747-2;P49747;P35443	CON__ENSEMBL:ENSBTAP00000006074;P49747-2;P49747;P35443	Cartilage oligomeric matrix protein;Thrombospondin-4	COMP;THBS4	13
0.402339994907379	0.286900013685226	0.12907999753952	0	0.181669995188713	0	0	0	0	0	0	0			+	1	1	1	13.3	13.3	13.3	11.756	0	7.0087	11298000	1	11298000	0	CON__ENSEMBL:ENSBTAP00000014147	CON__ENSEMBL:ENSBTAP00000014147			14
0	0	0	0	0	0	0.111189998686314	0.221119999885559	0.0941379964351654	0.0856380015611649	0.271160006523132	0.216749995946884			+	1	1	1	3	3	3	43.9	0.0017065	6.0846	65064000	1	0	65064000	CON__ENSEMBL:ENSBTAP00000024466;CON__ENSEMBL:ENSBTAP00000024462	CON__ENSEMBL:ENSBTAP00000024466;CON__ENSEMBL:ENSBTAP00000024462			15
0	0	0	0	0	0	0.116810001432896	0.195710003376007	0.107550002634525	0.10758999735117	0.229849994182587	0.242489993572235			+	1	1	1	11.4	11.4	11.4	14.186	0	8.4944	6339000	1	0	6339000	CON__P00711	CON__P00711			16
0.309819996356964	0.335599988698959	0.0344239994883537	0.0277459993958473	0.22809000313282	0.0363169983029366	0.110399998724461	0.232229992747307	0.096159003674984	0.0791679993271828	0.224409997463226	0.255899995565414			+	3	3	3	16.5	16.5	16.5	24.409	0	25.014	1831100000	5	1300800000	530310000	CON__P00761	CON__P00761			17
0.187790006399155	0.408439993858337	0.0305250007659197	0.0202730000019073	0.243520006537437	0.0173860006034374	0.0524820014834404	0.105279996991158	0.0599489994347095	0.0691289976239204	0.146510004997253	0.547469973564148			+	11	4	3	26.1	12.9	8.5	51.621	0	34.572	108760000	6	55591000	53168000	CON__P02533;P02533;CON__P08779;P08779;CON__Q9Z2K1;CON__Q3ZAW8;CON__Q7Z3Y9;Q7Z3Y9	CON__P02533;P02533;CON__P08779;P08779	Keratin, type I cytoskeletal 14;Keratin, type I cytoskeletal 16	KRT14;KRT16	18
0.220479995012283	0.359629988670349	0.0335370004177094	0.0322070010006428	0.314940005540848	0.039197001606226	0	0	0	0	0	0			+	18	1	1	34.8	1.8	1.8	60.044	0	7.0923	330060000	1	330060000	0	CON__P02538;P02538	CON__P02538;P02538	Keratin, type II cytoskeletal 6A	KRT6A	19
0.140340000391006	0.20720000565052	0.142379999160767	0.0859950035810471	0.321880012750626	0.102210000157356	0.0964879989624023	0.23785999417305	0.0926460027694702	0.0736059993505478	0.222509995102882	0.281390011310577			+	3	3	3	12.1	12.1	12.1	22.975	0	35.265	143850000	7	39040000	104810000	CON__P02662	CON__P02662			20
0	0	0	0	0	0	0.121050000190735	0	0.242449998855591	0.201470002532005	0.369329988956451	0.329759985208511			+	1	1	1	12.4	12.4	12.4	23.583	0	11.574	24254000	2	0	24254000	CON__P02666	CON__P02666			21
0.212160006165504	0.362839996814728	0.0530860014259815	0.0489879995584488	0.290600001811981	0.0664540007710457	0.107019998133183	0.222299993038177	0.108570002019405	0.0800129994750023	0.195620000362396	0.268550008535385			+	13	13	13	71.6	71.6	71.6	18.281	0	200.52	14230000000	57	7605100000	6624800000	CON__P02754	CON__P02754			22
0.166209995746613	0.144539996981621	0.163230001926422	0.147829994559288	0.199059993028641	0.168160006403923	0.100429996848106	0.29967001080513	0.0986070036888123	0.0781999975442886	0.189160004258156	0.173600003123283			+	25	25	21	30.7	30.7	29.6	69.366	0	280.43	15200000000	80	7927700000	7272400000	CON__P02768-1;P02768;P02768-2;P02768-3	CON__P02768-1;P02768;P02768-2;P02768-3	Serum albumin	ALB	23
0.113559998571873	0.318859994411469	0.100570000708103	0.095709003508091	0.19904999434948	0.172260001301765	0	0	0	0	0	0			+	5	1	1	6.9	2.1	2.1	69.293	0	9.0618	20768000	1	20768000	0	CON__P02769	CON__P02769			24
0.427549988031387	0.243929997086525	0.0219589993357658	0.0277740005403757	0.191819995641708	0.0272220000624657	0.0646049976348877	0.0982460007071495	0.0902950018644333	0.0678440034389496	0.298759996891022	0.372379988431931			+	10	6	6	19.9	12.8	12.8	53.704	0	48.082	790980000	10	646900000	144080000	CON__P05787;P05787;P05787-2;CON__H-INV:HIT000292931;CON__Q9H552;P17661	CON__P05787;P05787;P05787-2	Keratin, type II cytoskeletal 8	KRT8	25
0.177039995789528	0.203400000929832	0.084647998213768	0.0792590007185936	0.228630006313324	0.0996389985084534	0.0614200010895729	0.12185999751091	0.079306997358799	0.0586239993572235	0.266339987516403	0.404110014438629			+	29	29	21	71.5	71.5	55.5	44.091	0	282.82	7292400000	62	5701100000	1591300000	CON__P08727;P08727;CON__P19001;CON__P05784;P05783	CON__P08727;P08727	Keratin, type I cytoskeletal 19	KRT19	26
0.22579999268055	0.234430000185966	0.101080000400543	0.112379997968674	0.240899994969368	0.0878089964389801	0.098411999642849	0.165910005569458	0.100919999182224	0.0719270035624504	0.338800013065338	0.280900001525879			+	21	18	17	45.5	42	40.5	59.51	0	304.89	1029000000	35	589150000	439800000	CON__P13645;P13645;CON__P02535-1;CON__Q7Z3Z0;CON__Q7Z3Y8;CON__Q148H6;CON__Q7Z3Y7;Q7Z3Z0;Q7Z3Y8;Q7Z3Y7	CON__P13645;P13645	Keratin, type I cytoskeletal 10	KRT10	27
0.192929998040199	0.284900009632111	0.0945819988846779	0.0758100003004074	0.209879994392395	0.088128998875618	0.0649859979748726	0.099030002951622	0.0667079985141754	0.0528130009770393	0.288969993591309	0.450269997119904			+	27	24	14	63.3	59.8	38.9	49.586	0	285.98	4308300000	41	3139200000	1169100000	CON__P13646-1;P13646;P13646-3;CON__ENSEMBL:ENSP00000377550;P13646-2	CON__P13646-1;P13646;P13646-3;CON__ENSEMBL:ENSP00000377550;P13646-2	Keratin, type I cytoskeletal 13	KRT13	28
0.168589994311333	0.400339990854263	0.0413400009274483	0.0348940007388592	0.283239990472794	0.0392000004649162	0.0739220008254051	0.118100002408028	0.0738660022616386	0.0620100013911724	0.224649995565414	0.442110002040863			+	33	33	7	45.1	45.1	15.6	62.378	0	323.31	11081000000	55	9232900000	1847800000	CON__P13647;P13647;CON__Q5XKE5;Q5XKE5;CON__Q8VED5	CON__P13647;P13647	Keratin, type II cytoskeletal 5	KRT5	29
0	0	0	0	0	0	0	0	0	0	0	0			+	1	1	1	2.3	2.3	2.3	51.113	0.0016393	5.9336	0	1	0	0	CON__P17697	CON__P17697			30
0.274890005588531	0.298020005226135	0.0498029999434948	0.0442450009286404	0.172260001301765	0.0498949997127056	0.0616060011088848	0.0944460034370422	0.0607049986720085	0.0474009998142719	0.270410001277924	0.449730008840561			+	26	25	17	33.5	32.2	26.8	63.91	0	295.13	9015000000	61	5485500000	3529500000	CON__P19013;P19013	CON__P19013;P19013	Keratin, type II cytoskeletal 4	KRT4	31
0.386139988899231	0.2014299929142	0.0799349993467331	0.0781000033020973	0.169660001993179	0.0934239998459816	0	0.151629999279976	0	0.102040000259876	0.905770003795624	0.199340000748634			+	13	13	13	7.4	7.4	7.4	435.16	0	106.89	97376000	17	66593000	30782000	CON__P20930;P20930	CON__P20930;P20930	Filaggrin	FLG	32
0.372310012578964	0.32056000828743	0.0902469977736473	0.0943870022892952	0.245260000228882	0.08959099650383	0.0893040001392365	0.150659993290901	0.0803949981927872	0.0748720020055771	0.289860010147095	0.270110011100769			+	18	11	11	37.6	28	28	65.432	0	149.92	329570000	13	144590000	184970000	CON__P35908v2;P35908;CON__P35908;CON__Q3TTY5;CON__Q6IFZ6;CON__Q7Z794;Q7Z794	CON__P35908v2;P35908;CON__P35908	Keratin, type II cytoskeletal 2 epidermal	KRT2	33
0.174050003290176	0.467660009860992	0.0370099991559982	0.0387549996376038	0.266059994697571	0.0259709991514683	0.0885759964585304	0.15752999484539	0.0737250000238419	0.0656699985265732	0.250409990549088	0.298709988594055			+	19	10	0	35.6	23.9	0	60.024	0	96.407	405420000	12	269080000	136340000	P48668;CON__P48668;CON__P04259	P48668;CON__P48668;CON__P04259	Keratin, type II cytoskeletal 6C	KRT6C	34
0	0	0	0	0	0	0.082055002450943	0.270570009946823	0.12168999761343	0.0536819994449615	0.217779994010925	0.254229992628098			+	1	1	1	1.7	1.7	1.7	65.056	0	7.9352	4416400	1	0	4416400	CON__Q1RMK2	CON__Q1RMK2			35
0	0	0	0	0	0	0.160960003733635	0.197070002555847	0.128830000758171	0.110129997134209	0.189950004220009	0.208259999752045			+	2	2	2	7.3	7.3	7.3	24.536	0	10.979	18747000	2	0	18747000	CON__Q1RMN8	CON__Q1RMN8			36
0	0	0.0482200011610985	0	0.951780021190643	0	0	0	0	0	0	0			+	1	1	1	1.3	1.3	1.3	248.98	0.0031153	5.8156	66273000	1	66273000	0	CON__Q28107	CON__Q28107			37
0	0	0	0	0	0	0.357560008764267	0.309899985790253	0	0	0.33254000544548	0			+	2	1	1	4.6	2.5	2.5	55.087	0	7.587	4989100	1	0	4989100	CON__Q2M2I5;Q2M2I5	CON__Q2M2I5;Q2M2I5	Keratin, type I cytoskeletal 24	KRT24	38
0	0	0	0	0	0	0.104649998247623	0.178939998149872	0.126829996705055	0.0888739973306656	0.2048200070858	0.295890003442764			+	4	1	1	3	1.3	1.3	187.37	0	9.3922	28509000	1	0	28509000	CON__Q2UVX4	CON__Q2UVX4			39
0.205090001225471	0.285270005464554	0.0744590014219284	0.0758540034294128	0.185090005397797	0.0806630030274391	0.0487900003790855	0.112420000135899	0.0495610013604164	0.0360700003802776	0.340510010719299	0.380279988050461			+	15	13	11	33.9	30.5	26	51.385	0	92.072	685870000	15	532680000	153180000	CON__Q3KNV1;P08729;CON__P08729;CON__Q9DCV7;CON__Q14CN4-1;CON__Q6IME9;Q14CN4-3;Q14CN4-2;Q14CN4	CON__Q3KNV1;P08729;CON__P08729	Keratin, type II cytoskeletal 7	KRT7	40
0	0	0	0	0	0	0.0668509975075722	0.154499992728233	0.0745460018515587	0.0320269986987114	0.748000025749207	0.12338999658823			+	6	6	6	5.4	5.4	5.4	248.07	0	59.851	32546000	6	0	32546000	CON__Q5D862;Q5D862	CON__Q5D862;Q5D862	Filaggrin-2	FLG2	41
0.193749994039536	0.125670000910759	0.137449994683266	0.156880006194115	0.218960002064705	0.131600007414818	0.0420770011842251	0.0846569985151291	0.0505079999566078	0.0333959981799126	0.226630002260208	0.56274002790451			+	22	1	0	29.6	1.5	0	62.936	0	8.6529	32119000	4	14289000	17830000	CON__Q5XQN5	CON__Q5XQN5			42
0.120169997215271	0.403730005025864	0.0636010020971298	0.0468179993331432	0.284189999103546	0.0814929977059364	0	0	0	0	0	0			+	4	1	1	6.3	1.5	1.5	56.964	0	6.9194	31619000	1	31619000	0	CON__Q8N1N4-2;CON__Q7RTT2;Q8N1N4;Q8N1N4-2	CON__Q8N1N4-2;CON__Q7RTT2;Q8N1N4;Q8N1N4-2	Keratin, type II cytoskeletal 78	KRT78	43
0	0	0	0	0	0	0.104630000889301	0.143409997224808	0.0861169993877411	0.0714119970798492	0.143580004572868	0.624610006809235			+	8	6	5	21.3	17.8	14	53.511	0	48.737	66787000	6	7158900	59628000	CON__Q99456;Q99456	CON__Q99456;Q99456	Keratin, type I cytoskeletal 12	KRT12	44
0.269560009241104	0.320959985256195	0	0.148750007152557	0.260729998350143	0	0	0	0	0	0	0				1	1	1	3.9	3.9	3.9	33.615	0	6.2568	7268600	1	7268600	0	O00115-2;O00115	O00115-2;O00115	Deoxyribonuclease-2-alpha	DNASE2	45
0.264829993247986	0.49167999625206	0.0467469990253448	0	0.205290004611015	0	0	0	0.208880007266998	0.17451000213623	0.19030000269413	0.426310002803802				3	3	2	14.3	14.3	9.4	36.071	0	25.516	148660000	3	133410000	15257000	O00151	O00151	PDZ and LIM domain protein 1	PDLIM1	46
0	0	0.30825001001358	0.144490003585815	0.269230008125305	0.31580001115799	0	0	0	0	0	0				1	1	1	2.4	2.4	2.4	47.463	0	12.43	29550000	3	29550000	0	O00231;O00231-2	O00231;O00231-2	26S proteasome non-ATPase regulatory subunit 11	PSMD11	47
0.171629995107651	0.257840007543564	0.154579997062683	0.132090002298355	0.244430005550385	0.158160001039505	0.124530002474785	0.213320001959801	0.108450002968311	0.0910369977355003	0.177579998970032	0.285270005464554				7	7	7	38.2	38.2	38.2	26.922	0	55.271	327410000	8	285380000	42034000	O00299	O00299	Chloride intracellular channel protein 1	CLIC1	48
0	0	0	0	0	0	0.0800129994750023	0.365559995174408	0.0913830026984215	0.0640679970383644	0.1630499958992	0.235919997096062				1	1	1	1.6	1.6	1.6	119.48	0.0045662	5.6953	18005000	1	0	18005000	O00329	O00329	Phosphatidylinositol 4,5-bisphosphate 3-kinase catalytic subunit delta isoform	PIK3CD	49
0.27182000875473	0.29109999537468	0	0	0.382420003414154	0.103160001337528	0	0	0	0	0	0				2	2	2	4.3	4.3	4.3	66.86	0	54.743	0	2	0	0	O00391-2;O00391	O00391-2;O00391	Sulfhydryl oxidase 1	QSOX1	50
0	0	0	0	0	0	0.0965749993920326	0.124389998614788	0.0547619983553886	0.0606020018458366	0.217350006103516	0.446319997310638				1	1	1	5.3	5.3	5.3	20.747	0.0016103	5.8897	5932100	1	0	5932100	O00399	O00399	Dynactin subunit 6	DCTN6	51
0	0	0	0	0	0	0.107600003480911	0.105539999902248	0.0883869975805283	0.0604729987680912	0.242009997367859	0.395990014076233				1	1	1	18.9	18.9	18.9	9.5388	0	7.67	10445000	1	0	10445000	O00479	O00479	High mobility group nucleosome-binding domain-containing protein 4	HMGN4	52
0.36149999499321	0.277139991521835	0.0260070003569126	0.0202459990978241	0.233630001544952	0.0174369998276234	0.0821190029382706	0.176559999585152	0.0908590033650398	0.0773689970374107	0.200770005583763	0.372330009937286				4	4	3	30.5	30.5	24.3	26.827	0	27.272	103560000	3	88341000	15218000	O00764-3;O00764-2;O00764	O00764-3;O00764-2;O00764	Pyridoxal kinase	PDXK	53
0	0	0	0	0	0	0.147719994187355	0.173969998955727	0.096112996339798	0.096390999853611	0.196639999747276	0.289169996976852				1	1	1	6.6	6.6	6.6	17.102	0	6.5604	13237000	1	0	13237000	O14684	O14684	Prostaglandin E synthase	PTGES	54
0	0	0	0	0	0	0	0	0	0	0	0				1	1	1	2	2	2	67.673	0	11.631	2243200	1	2243200	0	O14744-5;O14744	O14744-5;O14744	Protein arginine N-methyltransferase 5;Protein arginine N-methyltransferase 5, N-terminally processed	PRMT5	55
0.214969992637634	0.34918001294136	0.137529999017715	0	0.155220001935959	0.143110007047653	0.0527149997651577	0.087117001414299	0.0683170035481453	0.0567260012030602	0.321559995412827	0.400449991226196				3	3	3	11.2	11.2	11.2	38.868	0	23.577	36177000	4	16532000	19645000	O14745;O14745-2	O14745	Na(+)/H(+) exchange regulatory cofactor NHE-RF1	SLC9A3R1	56
0	0	0	0	0	0	0.0673149973154068	0.2377700060606	0.104589998722076	0.0731040015816689	0.20032000541687	0.316900014877319				1	1	1	6.2	6.2	6.2	20.193	0.0016077	5.88	0	1	0	0	O14818-2;Q8TAA3-2;O14818;Q8TAA3-5;Q8TAA3	O14818-2;Q8TAA3-2;O14818;Q8TAA3-5;Q8TAA3	Proteasome subunit alpha type-7;Proteasome subunit alpha type-7-like	PSMA7;PSMA8	57
0.122400000691414	0.185240000486374	0.0713900029659271	0.065649002790451	0.468639999628067	0.0866879969835281	0.0686059966683388	0.134990006685257	0.0861940011382103	0.0585639998316765	0.225679993629456	0.425960004329681				1	1	1	5.8	5.8	5.8	19.794	0	13.733	258660000	2	187600000	71060000	P19105;O14950	P19105;O14950	Myosin regulatory light chain 12A;Myosin regulatory light chain 12B	MYL12A;MYL12B	58
0	0	0	0	0	0	0.0942030027508736	0.114699997007847	0.110720001161098	0.0759909972548485	0.190439999103546	0.405420005321503				3	3	3	1.2	1.2	1.2	268.31	0	29.125	10515000	5	0	10515000	O15020-2;O15020	O15020-2;O15020	Spectrin beta chain, non-erythrocytic 2	SPTBN2	59
0.220420002937317	0.386640012264252	0	0	0.392930001020432	0	0.0695519968867302	0.202519997954369	0.0646620020270348	0.0714510008692741	0.257160007953644	0.334659993648529				2	2	2	10	10	10	36.648	0	20.991	4818900	2	4818900	0	O15127	O15127	Secretory carrier-associated membrane protein 2	SCAMP2	60
0	0	0	0	0	0	0.0559000000357628	0.110420003533363	0.0581750012934208	0.0275500006973743	0.228290006518364	0.519659996032715				1	1	1	3	3	3	34.333	0.0046296	5.7503	17924000	1	0	17924000	O15144	O15144	Actin-related protein 2/3 complex subunit 2	ARPC2	61
0.170080006122589	0.23853999376297	0.0607899986207485	0.0760290026664734	0.332769989967346	0.121789999306202	0	0	0	0	0	0				1	1	1	3.9	3.9	3.9	20.546	0	11.332	6312500	1	6312500	0	O15145	O15145	Actin-related protein 2/3 complex subunit 3	ARPC3	62
0	0	0	0	0	0	0.133509993553162	0.126090005040169	0.114689998328686	0.105370000004768	0.0944420024752617	0.425900012254715				1	1	1	3.8	3.8	3.8	48.62	0	11.148	0	1	0	0	O15231-2;O15231-3	O15231-2;O15231-3			63
0.229739993810654	0.263680011034012	0.10232999920845	0.0949980020523071	0.335970014333725	0.111850000917912	0.0624089986085892	0.105089999735355	0.0653019994497299	0.0504960007965565	0.202680006623268	0.467889994382858				3	3	3	5.1	5.1	5.1	56.65	0	38.092	160340000	5	104900000	55435000	O43175	O43175	D-3-phosphoglycerate dehydrogenase	PHGDH	64
0.298099994659424	0.401149988174438	0	0	0.300749987363815	0	0	0.303519994020462	0.159030005335808	0.177890002727509	0.167879998683929	0.191679999232292				1	1	1	3.9	3.9	3.9	41.183	0	9.6951	0	2	0	0	O43242-2;O43242	O43242-2;O43242	26S proteasome non-ATPase regulatory subunit 3	PSMD3	65
0	0	0	0	0	0	0.0728859975934029	0.256430000066757	0.10249999910593	0.0526150017976761	0.159319996833801	0.315659999847412				2	2	2	4.3	4.3	4.3	59.952	0	15.602	14379000	2	0	14379000	O43390-4;O60506-2;O60506;O43390;O43390-2;O60506-4;O60506-3;O43390-3	O43390-4;O60506-2;O60506;O43390;O43390-2;O60506-4;O60506-3;O43390-3	Heterogeneous nuclear ribonucleoprotein R;Heterogeneous nuclear ribonucleoprotein Q	HNRNPR;SYNCRIP	66
0	0	0	0	0	0	0.0527219995856285	0.108329996466637	0.0806810036301613	0.0774910002946854	0.253210008144379	0.427569985389709				1	1	1	7.6	7.6	7.6	32.251	0	16.385	7675200	1	0	7675200	O43396	O43396	Thioredoxin-like protein 1	TXNL1	67
0	0	0	0	0	0	0.0792870000004768	0.15387000143528	0.109700001776218	0	0.127829998731613	0.529309988021851				1	1	1	3.3	3.3	3.3	39.589	0	6.4623	0	1	0	0	O43488	O43488	Aflatoxin B1 aldehyde reductase member 2	AKR7A2	68
0.327300012111664	0.229969993233681	0.0843959972262383	0.0729459971189499	0.19607999920845	0.0893130004405975	0.0989919975399971	0.211679995059967	0.091779999434948	0.0628049969673157	0.267949998378754	0.266790002584457				1	1	1	1.2	1.2	1.2	63.254	0.0044379	5.6378	581620000	2	539250000	42364000	P11171-6;P11171-4;P11171-3;O43491-2;O43491-3;P11171-5;P11171-2;O43491-4;P11171;Q9Y2J2-2;Q9Y2J2-4;O43491;Q9Y2J2	P11171-6;P11171-4;P11171-3;O43491-2;O43491-3;P11171-5;P11171-2;O43491-4;P11171;Q9Y2J2-2;Q9Y2J2-4;O43491;Q9Y2J2	Protein 4.1;Band 4.1-like protein 2;Band 4.1-like protein 3;Band 4.1-like protein 3, N-terminally processed	EPB41;EPB41L2;EPB41L3	69
0	0	0	0	0	0	0.0783670023083687	0.170220002532005	0.0853980034589767	0.0811970010399818	0.214289993047714	0.370530009269714				1	1	1	10.1	10.1	10.1	10.921	0.0016978	6.04	0	1	0	0	O43678	O43678	NADH dehydrogenase [ubiquinone] 1 alpha subcomplex subunit 2	NDUFA2	70
0.292169988155365	0.220489993691444	0.063559003174305	0.0610200017690659	0.346799999475479	0.110699996352196	0.0806820020079613	0.143419995903969	0.083417996764183	0.0715669989585876	0.244230002164841	0.369839996099472				10	10	10	13.4	13.4	13.4	104.85	0	91.21	251750000	14	103400000	148350000	O43707;O43707-3;O43707-2	O43707;O43707-3;O43707-2	Alpha-actinin-4	ACTN4	71
0	0	0	0	0	0	0.111950002610683	0.106890000402927	0	0	0.341720014810562	0.439449995756149				1	1	1	11.5	11.5	11.5	10.635	0	18.119	0	1	0	0	P56211-2;P56211;O43768-6;O43768-5;O43768-2;O43768;O43768-9;O43768-7;O43768-3;O43768-4	P56211-2;P56211;O43768-6;O43768-5;O43768-2;O43768;O43768-9;O43768-7;O43768-3;O43768-4	cAMP-regulated phosphoprotein 19;Alpha-endosulfine	ARPP19;ENSA	72
0	0	0	0	0	0	0.0432830005884171	0.102770000696182	0.0680989995598793	0.0526430010795593	0.280169993638992	0.453029990196228				1	1	1	2.3	2.3	2.3	53.753	0.004491	5.6546	10736000	1	0	10736000	O43865-2;Q96HN2-4;Q96HN2-3;O43865;Q96HN2-2;Q96HN2	O43865-2;Q96HN2-4;Q96HN2-3;O43865;Q96HN2-2;Q96HN2	Putative adenosylhomocysteinase 2;Putative adenosylhomocysteinase 3	AHCYL1;AHCYL2	73
0	0	0	0	0	0	0.0944880023598671	0.147310003638268	0.0777300000190735	0.0620159991085529	0.195830002427101	0.41975000500679				6	6	6	4.9	4.9	4.9	204.74	0	53.757	58668000	6	0	58668000	O60437	O60437	Periplakin	PPL	74
0	0	0	0	0	0	0.101549997925758	0.13774000108242	0.10029000043869	0.0825769975781441	0.209649994969368	0.368189990520477	+			1	1	1	1.2	1.2	1.2	138.91	1	-2	0	1	0	0	O60610-2;O60610-3;O60610	O60610-2;O60610-3;O60610	Protein diaphanous homolog 1	DIAPH1	75
0.13222000002861	0.264550000429153	0.0707350000739098	0	0.499760001897812	0.0923319980502129	0.0905039981007576	0.200010001659393	0.0868510007858276	0.0730680003762245	0.212870001792908	0.358740001916885				4	4	4	19.4	19.4	19.4	45.803	0	41.783	122880000	8	60819000	62060000	O60664-4;O60664;O60664-3;O60664-2	O60664-4;O60664;O60664-3;O60664-2	Perilipin-3	PLIN3	76
0.173010006546974	0.263729989528656	0.170540004968643	0.0719679966568947	0.457249999046326	0.0676660016179085	0	0	0	0	0	0				2	2	2	7.5	7.5	7.5	46.097	0	19.561	43474000	2	43474000	0	O60749-2;O60749	O60749-2;O60749	Sorting nexin-2	SNX2	77
0	0	0	0	0	0	0.106810003519058	0.16745999455452	0.133719995617867	0.103119999170303	0.21773000061512	0.271160006523132				1	1	1	8.8	8.8	8.8	29.634	0.0073314	5.6179	9769800	1	0	9769800	O60762	O60762	Dolichol-phosphate mannosyltransferase subunit 1	DPM1	78
0.332060009241104	0.202570006251335	0	0	0.465369999408722	0	0	0	0	0	0	0				1	1	1	2.5	2.5	2.5	48.672	0	6.1915	4447700	1	4447700	0	O60784-3;O60784-4;O60784;O60784-2	O60784-3;O60784-4;O60784;O60784-2	Target of Myb protein 1	TOM1	79
0.144679993391037	0.277099996805191	0.072793997824192	0.0686070024967194	0.345609992742538	0.075934000313282	0.0970349982380867	0.169339999556541	0.09740299731493	0.0813110023736954	0.18792000412941	0.345200002193451				17	17	0	81	81	0	13.89	0	196	6604600000	43	4485000000	2119500000	O60814;P62807;P57053;Q99879;Q99877;P58876;Q99880;Q96A08	O60814;P62807;P57053;Q99879;Q99877;P58876;Q99880	Histone H2B type 1-K;Histone H2B type 1-C/E/F/G/I;Histone H2B type F-S;Histone H2B type 1-M;Histone H2B type 1-N;Histone H2B type 1-D;Histone H2B type 1-L	HIST1H2BK;HIST1H2BC;H2BFS;HIST1H2BM;HIST1H2BN;HIST1H2BD;HIST1H2BL	80
0	0.257120013237	0.326290011405945	0	0.416590005159378	0	0	0	0	0	0	0				1	1	1	8.6	8.6	8.6	15.48	0	6.5965	0	1	0	0	O60869-2;O60869-3;O60869	O60869-2;O60869-3;O60869	Endothelial differentiation-related factor 1	EDF1	81
0	0	0	0	0	0	0.121279999613762	0.224729999899864	0.0882529988884926	0.0733919963240623	0.138650000095367	0.353700011968613				1	1	1	9	9	9	16.832	0.0045455	5.6749	8562400	1	0	8562400	O60888-3;O60888;O60888-2	O60888-3;O60888;O60888-2	Protein CutA	CUTA	82
0	0	0	0	0	0	0.0793170034885406	0.137769997119904	0.070362001657486	0.0656130015850067	0.210439994931221	0.455069988965988				7	7	7	11.4	11.4	11.4	66.193	0	44.168	74309000	7	0	74309000	O75083;O75083-3	O75083;O75083-3	WD repeat-containing protein 1	WDR1	83
0.0914710015058517	0.0461280010640621	0.272549986839294	0.29449000954628	0.114730000495911	0.180639997124672	0	0	0	0	0	0				1	1	1	2.8	2.8	2.8	43.181	0.0046012	5.7199	93595000	1	93595000	0	O75191-2;O75191	O75191-2;O75191	Xylulose kinase	XYLB	84
0.357699990272522	0.266209989786148	0.0419000014662743	0.0395050011575222	0.229519993066788	0.0651559978723526	0.0966069996356964	0.14699000120163	0.0781359970569611	0.0751279965043068	0.299739986658096	0.303389996290207				2	2	2	18.5	18.5	18.5	12.855	0	12.813	25413000	2	16020000	9392900	O75347;O75347-2	O75347;O75347-2	Tubulin-specific chaperone A	TBCA	85
0	0	0	0	0	0	0.0828659981489182	0.16227999329567	0.0984880030155182	0.064411997795105	0.170110002160072	0.421840012073517				2	2	2	20.5	20.5	20.5	8.9543	0	18.671	12584000	2	0	12584000	O95670-2;O95670;O75348	O95670-2;O95670;O75348	V-type proton ATPase subunit G 2;V-type proton ATPase subunit G 1	ATP6V1G2;ATP6V1G1	86
0.221670001745224	0.288080006837845	0.0492050014436245	0.0682870000600815	0.372759997844696	0	0	0	0	0	0	0				2	2	1	4.1	4.1	2	49.301	0	9.6638	4972200	1	4972200	0	O75351	O75351	Vacuolar protein sorting-associated protein 4B	VPS4B	87
0	0	0	0	0	0	0.0806780010461807	0.296990007162094	0.082166001200676	0.062890000641346	0.171529993414879	0.29381999373436				2	2	2	5.4	5.4	5.4	39.183	0	12.043	31271000	3	0	31271000	O75367-2;O75367-3;O75367;Q9P0M6	O75367-2;O75367-3;O75367;Q9P0M6	Core histone macro-H2A.1;Core histone macro-H2A.2	H2AFY;H2AFY2	88
0	0	0	0	0	0	0.0725760012865067	0.135250002145767	0.0848269984126091	0.0584100000560284	0.173360005021095	0.467750012874603				2	2	2	1.2	1.2	1.2	230.29	0	12.326	15701000	2	0	15701000	O75369-5;O75369-4;O75369-7;O75369-6;O75369-3;O75369-2;O75369-9;O75369;O75369-8	O75369-5;O75369-4;O75369-7;O75369-6;O75369-3;O75369-2;O75369-9;O75369;O75369-8	Filamin-B	FLNB	89
0.533879995346069	0.466120004653931	0	0	0	0	0	0	0	0	0	0				1	1	1	6.5	6.5	6.5	24.593	0	6.1988	5522800	1	5522800	0	O75396	O75396	Vesicle-trafficking protein SEC22b	SEC22B	90
0.108620002865791	0.191899999976158	0.0438239984214306	0.040412001311779	0.522390007972717	0.0622939988970757	0.128549993038177	0.199770003557205	0.113569997251034	0.102069996297359	0.152380004525185	0.352510005235672				4	4	4	42.1	42.1	42.1	10.884	0	40.612	383200000	10	50012000	333190000	O75556	O75556	Mammaglobin-B	SCGB2A1	91
0	0	0	0	0	0	0.0983079969882965	0.188569992780685	0.131999999284744	0.114430002868176	0.179069995880127	0.287620007991791				1	1	1	5.1	5.1	5.1	22.875	0	11.454	4945700	1	0	4945700	O75608-2;O75608	O75608-2;O75608	Acyl-protein thioesterase 1	LYPLA1	92
1	0	0	0	0	0	0	0	0	0	0	0				1	1	1	6.3	6.3	6.3	41.174	0	8.2293	0	1	0	0	O75635-2;O75635	O75635-2;O75635	Serpin B7	SERPINB7	93
0	0	0	0	0	0	0	0.255750000476837	0.129309996962547	0	0.143529996275902	0.471410006284714				1	1	1	3.7	3.7	3.7	35.957	0	6.1411	4941300	1	0	4941300	P35813-2;O75688-5;O75688-4;P35813;O75688-2;P35813-3;O75688	P35813-2;O75688-5;O75688-4;P35813;O75688-2;P35813-3;O75688	Protein phosphatase 1A;Protein phosphatase 1B	PPM1A;PPM1B	94
0	0	0	0	0	0	0.0742200016975403	0.099762000143528	0.0705379992723465	0.0985020026564598	0.336730003356934	0.426019996404648				4	4	4	10.4	10.4	10.4	46.659	0	29.5	15753000	5	4108100	11645000	O75874	O75874	Isocitrate dehydrogenase [NADP] cytoplasmic	IDH1	95
0.154219999909401	0.24609999358654	0.0436040014028549	0	0.513970017433167	0.0421129986643791	0	0	0	0	0	0				1	1	1	2.6	2.6	2.6	54.982	0.0073206	5.6174	11790000	1	11790000	0	O75916-2	O75916-2			96
0	0	0	0	0	0	0.0972350016236305	0.122689999639988	0.0770900025963783	0.0729100033640862	0.159079998731613	0.470990002155304				1	1	1	3.9	3.9	3.9	66.155	0	7.2842	25347000	1	0	25347000	O75943-4;O75943-2;O75943	O75943-4;O75943-2;O75943	Cell cycle checkpoint protein RAD17	RAD17	97
0.294429987668991	0.35291001200676	0.139109998941422	0	0.213550001382828	0	0.0863709971308708	0.116149999201298	0.0521019995212555	0.058093000203371	0.238499999046326	0.448780000209808				2	2	2	9.6	9.6	9.6	31.196	0	17.814	14732000	2	5860900	8870900	O76041-2	O76041-2			98
0	0	0	0	0	0	0.0875290036201477	0.122939996421337	0.132330000400543	0.071103997528553	0.190320000052452	0.395779997110367				1	1	1	1.4	1.4	1.4	73.127	0.0016051	5.8787	9275000	1	0	9275000	O94973-3;O94973;O94973-2;O95782-2;O95782	O94973-3;O94973;O94973-2;O95782-2;O95782	AP-2 complex subunit alpha-2;AP-2 complex subunit alpha-1	AP2A2;AP2A1	99
0	0	0	0	0	0	0	0	0	0.340409994125366	0	0.659590005874634				1	1	1	1.7	1.7	1.7	97.486	0	7.6799	0	1	0	0	O95049-5;O95049;O95049-4;O95049-3	O95049-5;O95049;O95049-4;O95049-3	Tight junction protein ZO-3	TJP3	100
0	0	0	0	0	0	0.0852110013365746	0.15828999876976	0.0933440029621124	0.0927110016345978	0.187749996781349	0.465299993753433				7	7	7	12.1	12.1	12.1	72.843	0	44.327	64285000	8	0	64285000	O95171-3;O95171-2;O95171	O95171-3;O95171-2;O95171	Sciellin	SCEL	101
0.242149993777275	0.40845000743866	0.0363980010151863	0	0.261070013046265	0.0376630015671253	0.0819109976291656	0.151079997420311	0.0614200010895729	0.0843499973416328	0.21314999461174	0.408089995384216				3	3	3	21.7	21.7	21.7	27.547	0	25.277	44571000	4	44571000	0	O95336	O95336	6-phosphogluconolactonase	PGLS	102
0	0	0	0	0	0	0.103129997849464	0.198559999465942	0.106600001454353	0	0.19998000562191	0.391730010509491				1	1	1	3.3	3.3	3.3	38.274	0	6.2155	2943700	1	0	2943700	O95433	O95433	Activator of 90 kDa heat shock protein ATPase homolog 1	AHSA1	103
0	0	0	0	0	0	0	0	0	0	0	1				1	1	1	3.3	3.3	3.3	34.87	0	6.4366	2233800	1	0	2233800	O95749	O95749	Geranylgeranyl pyrophosphate synthase	GGPS1	104
0.210189998149872	0.244880005717278	0.0618910007178783	0.0573830008506775	0.376480013132095	0.0491820015013218	0.0911229997873306	0.08959099650383	0.0603489987552166	0.047835998237133	0.206459999084473	0.504639983177185				2	2	2	3.5	3.5	3.5	70.678	0	11.328	45909000	2	17647000	28262000	O95834;O95834-2;O95834-3	O95834;O95834-2;O95834-3	Echinoderm microtubule-associated protein-like 2	EML2	105
0	0	0	0	0	0	0	0.151989996433258	0	0	0.243660002946854	0.604349970817566				1	1	1	4.2	4.2	4.2	29.644	0	13.576	0	1	0	0	O95865	O95865	N(G),N(G)-dimethylarginine dimethylaminohydrolase 2	DDAH2	106
0.0428370013833046	0.157039999961853	0.0473680011928082	0.0418750010430813	0.65583997964859	0.0550459995865822	0.128279998898506	0.203189998865128	0.131760001182556	0.105899997055531	0.133340001106262	0.293370008468628				3	3	3	22.2	22.2	22.2	9.898	0	23.434	289710000	11	128610000	161100000	O95968	O95968	Secretoglobin family 1D member 1	SCGB1D1	107
0.254990011453629	0.238460004329681	0.054967001080513	0.0514920018613338	0.355949997901917	0.0512459985911846	0.0746409967541695	0.158150002360344	0.0794050022959709	0.0636399984359741	0.213320001959801	0.378470003604889				4	4	4	32.6	32.6	32.6	19.979	0	51.08	285740000	9	216530000	69209000	O95994;Q8TD06	O95994	Anterior gradient protein 2 homolog	AGR2	108
0	0	0	0	0	0	0.0618130005896091	0.0886299982666969	0.0585279986262321	0.0471850000321865	0.284260004758835	0.45958000421524				1	1	1	2.7	2.7	2.7	35.412	0	6.3878	8590000	1	0	8590000	P00325-2;P07327;P00326;P00325	P00325-2;P07327;P00326;P00325	Alcohol dehydrogenase 1B;Alcohol dehydrogenase 1A;Alcohol dehydrogenase 1C	ADH1B;ADH1A;ADH1C	109
0.324580013751984	0.179440006613731	0.0681279972195625	0.056938000023365	0.318239986896515	0.0512689985334873	0.0957359969615936	0.14020000398159	0.0946229994297028	0.0734860002994537	0.191469997167587	0.412569999694824				14	14	11	34.9	34.9	21.1	36.688	0	169.38	2086900000	25	1240600000	846390000	P00338;P00338-3;P00338-4;P00338-5;P00338-2;Q6ZMR3;P07864	P00338;P00338-3;P00338-4	L-lactate dehydrogenase A chain	LDHA	110
0.195789992809296	0.208499997854233	0.112860001623631	0.091049998998642	0.23913000524044	0.10258000344038	0.0642139986157417	0.145219996571541	0.0844340026378632	0.0667970031499863	0.195600003004074	0.458990007638931				8	8	7	18.4	18.4	17.4	54.861	0	78.593	979450000	16	711160000	268290000	P00352	P00352	Retinal dehydrogenase 1	ALDH1A1	111
0.405129998922348	0.333279997110367	0.0322070010006428	0.0303010009229183	0.157499998807907	0.0268619991838932	0.113210000097752	0.14554999768734	0.0919860005378723	0.0704590007662773	0.199509993195534	0.454010009765625				5	5	5	18	18	18	47.267	0	45.958	306390000	6	282060000	24334000	P00390-5;P00390-4;P00390-2;P00390-3;P00390	P00390-5;P00390-4;P00390-2;P00390-3;P00390	Glutathione reductase, mitochondrial	GSR	112
0.128700003027916	0.233919993042946	0.0938149988651276	0.0993399992585182	0.426910012960434	0.125400006771088	0.110370002686977	0.175980001688004	0.104889996349812	0.0903619974851608	0.185169994831085	0.315319985151291				9	9	9	12.9	12.9	12.9	122.2	0	164.01	255380000	14	132890000	122490000	P00450	P00450	Ceruloplasmin	CP	113
0	0	0	0	0	0	0	0.460709989070892	0	0	0.539290010929108	0				1	1	1	3.8	3.8	3.8	32.118	0	8.356	3857700	1	0	3857700	P00491	P00491	Purine nucleoside phosphorylase	PNP	114
0	0	0	0	0	0	0.0884549990296364	0.094030998647213	0.0848980024456978	0.0792109966278076	0.204689994454384	0.448720008134842				1	1	1	2.1	2.1	2.1	47.517	0	13.884	24574000	1	0	24574000	P00505	P00505	Aspartate aminotransferase, mitochondrial	GOT2	115
0.390350013971329	0.226769998669624	0.0492389984428883	0.0461019985377789	0.232299998402596	0.0552360005676746	0.0804969966411591	0.156010001897812	0.0824439972639084	0.0807259976863861	0.21272000670433	0.361880004405975				9	9	9	26.4	26.4	26.4	44.614	0	72.735	857550000	10	448650000	408900000	P00558;P00558-2;P07205	P00558;P00558-2	Phosphoglycerate kinase 1	PGK1	116
0	1	0	0	0	0	0	0	0	0	0	0				1	1	1	2.1	2.1	2.1	70.036	0	7.4128	39578000	1	39578000	0	P00734	P00734	Prothrombin;Activation peptide fragment 1;Activation peptide fragment 2;Thrombin light chain;Thrombin heavy chain	F2	117
0.182830005884171	0.525499999523163	0.0612360015511513	0.053592000156641	0.10360000282526	0.0577940009534359	0.13740000128746	0.199239999055862	0.138689994812012	0.130189999938011	0.137930005788803	0.273840010166168				9	9	9	21	21	21	38.451	0	71.896	892720000	15	590110000	302610000	P00738-2;P00738;P00739;P00739-2	P00738-2;P00738	Haptoglobin;Haptoglobin alpha chain;Haptoglobin beta chain	HP	118
0.134990006685257	0.668980002403259	0	0	0.196020007133484	0	0	0	0	0	0	0				1	1	1	1.3	1.3	1.3	67.791	0	6.4381	13944000	1	13944000	0	P00748	P00748	Coagulation factor XII;Coagulation factor XIIa heavy chain;Beta-factor XIIa part 1;Coagulation factor XIIa light chain	F12	119
0.249249994754791	0.383810013532639	0.0591069981455803	0.0403660014271736	0.185819998383522	0.0563610009849072	0.121289998292923	0.209399998188019	0.113119997084141	0.0895980000495911	0.204370006918907	0.252849996089935				6	6	6	7.7	7.7	7.7	85.532	0	37.508	196240000	8	89716000	106520000	P00751;P00751-2	P00751;P00751-2	Complement factor B;Complement factor B Ba fragment;Complement factor B Bb fragment	CFB	120
0	0	0	0	0	0	0.0540339983999729	0.085877001285553	0.065479002892971	0.0540059991180897	0.29449999332428	0.46450999379158				4	4	4	7.8	7.8	7.8	46.53	0	23.992	99545000	4	0	99545000	P00966	P00966	Argininosuccinate synthase	ASS1	121
0.129020005464554	0.431320011615753	0.0402889996767044	0.0359340012073517	0.275000005960464	0.0411569997668266	0.0899109989404678	0.151940003037453	0.0947490036487579	0.0702980011701584	0.23667000234127	0.297839999198914				3	3	3	11.6	11.6	11.6	52.602	0	50.132	483190000	6	361030000	122150000	P01008	P01008	Antithrombin-III	SERPINC1	122
0.20388999581337	0.327430009841919	0.0697679966688156	0.0591459982097149	0.224879994988441	0.0670929998159409	0.131579995155334	0.190259993076324	0.136849999427795	0.105630002915859	0.172659993171692	0.25832998752594				20	20	20	54.1	54.1	54.1	46.736	0	173.86	3452400000	34	2077400000	1375000000	P01009;P01009-2;P01009-3;P20848	P01009;P01009-2;P01009-3	Alpha-1-antitrypsin;Short peptide from AAT	SERPINA1	123
0.105800002813339	0.410780012607574	0.0531909987330437	0.0371210016310215	0.328519999980927	0.0509559996426105	0.0992280021309853	0.155120000243187	0.126809999346733	0.0888009965419769	0.195810005068779	0.340400010347366				6	6	6	18.2	18.2	18.2	47.65	0	66.343	414970000	9	311780000	103200000	P01011;P01011-2	P01011	Alpha-1-antichymotrypsin;Alpha-1-antichymotrypsin His-Pro-less	SERPINA3	124
0.317079991102219	0.535820007324219	0.0260930005460978	0.0247440002858639	0.071943998336792	0.0243149995803833	0.109999999403954	0.181659996509552	0.165140002965927	0.100859999656677	0.219740003347397	0.218140006065369				3	3	3	10.5	10.5	10.5	53.154	0	18.689	126950000	3	59231000	67719000	P01019	P01019	Angiotensinogen;Angiotensin-1;Angiotensin-2;Angiotensin-3;Angiotensin-4;Angiotensin 1-9;Angiotensin 1-7;Angiotensin 1-5;Angiotensin 1-4	AGT	125
0.224889993667603	0.413340002298355	0.0325290001928806	0.0287350006401539	0.237560003995895	0.0348649993538857	0.111450001597404	0.19386999309063	0.10894999653101	0.0866819992661476	0.207599997520447	0.312229990959167				18	18	18	13.3	13.3	13.3	163.29	0	224.67	2618100000	30	2142500000	475600000	P01023;CON__ENSEMBL:ENSBTAP00000024146;P20742-2;P20742	P01023	Alpha-2-macroglobulin	A2M	126
0.174239993095398	0.462220013141632	0.0384199991822243	0.0342979989945889	0.228650003671646	0.0431259982287884	0.0987489968538284	0.18265999853611	0.10513000190258	0.0919379964470863	0.226569995284081	0.299299985170364				43	43	40	28	28	26.3	187.15	0	323.31	3868600000	66	2636300000	1232200000	P01024;O95568	P01024	Complement C3;Complement C3 beta chain;C3-beta-c;Complement C3 alpha chain;C3a anaphylatoxin;Acylation stimulating protein;Complement C3b alpha chain;Complement C3c alpha chain fragment 1;Complement C3dg fragment;Complement C3g fragment;Complement C3d fragment;Complement C3f fragment;Complement C3c alpha chain fragment 2	C3	127
0.147029995918274	0.317629992961884	0	0	0.48429000377655	0.0510540008544922	0	0.210730001330376	0	0.192709997296333	0.238330006599426	0.358220010995865				2	2	2	1.3	1.3	1.3	188.3	0	12.463	16460000	2	12697000	3762600	P01031	P01031	Complement C5;Complement C5 beta chain;Complement C5 alpha chain;C5a anaphylatoxin;Complement C5 alpha chain	C5	128
0.349400013685226	0.381720006465912	0.0319590009748936	0.0326640009880066	0.179030001163483	0.0252289995551109	0.106949999928474	0.171289995312691	0.0956640020012856	0.0898120030760765	0.226699993014336	0.35809001326561				2	2	2	19.2	19.2	19.2	15.799	0	17.554	238120000	4	162880000	75235000	P01034	P01034	Cystatin-C	CST3	129
0.149470001459122	0.332340002059937	0.0559390000998974	0.0618240013718605	0.25560000538826	0.0563209988176823	0.0963739976286888	0.160050004720688	0.106109999120235	0.0756480023264885	0.290780007839203	0.270509988069534				4	4	4	11.5	11.5	11.5	47.883	0	29.62	95979000	4	62730000	33249000	P01042-2;P01042-3;P01042;CON__P01045-1;CON__Q2KJ62;CON__P01044-1	P01042-2;P01042-3;P01042	Kininogen-1;Kininogen-1 heavy chain;T-kinin;Bradykinin;Lysyl-bradykinin;Kininogen-1 light chain;Low molecular weight growth-promoting factor	KNG1	130
0.111450001597404	0.382059991359711	0.0213329996913671	0.0196000002324581	0.461389988660812	0.0256389994174242	0.0384519994258881	0.0806510001420975	0.0291510000824928	0.034256000071764	0.147650003433228	0.669839978218079				4	4	4	11.3	11.3	11.3	18.098	0	30.796	841440000	5	827330000	14105000	P01591	P01591	Immunoglobulin J chain	IGJ	131
0	0	0	0	0	0	0.0762080028653145	0.173669993877411	0.0742210000753403	0.0592290014028549	0.218740001320839	0.39792999625206				1	1	1	9.4	9.4	9.4	12.781	0.0045942	5.7183	5325900	1	0	5325900	P01602	P01602	Ig kappa chain V-I region HK102	IGKV1-5	132
0.14147000014782	0.154919996857643	0.0506849996745586	0.0422430001199245	0.569970011711121	0.0407090000808239	0.0572500005364418	0.185629993677139	0.0696270018815994	0.0685340017080307	0.263150006532669	0.355820000171661				1	1	1	7.8	7.8	7.8	12.557	0	6.5711	72495000	2	50864000	21631000	P01619	P01619	Ig kappa chain V-III region B6		133
0.364010006189346	0.267309993505478	0	0.0744460001587868	0.29423001408577	0	0	0	0	0	0	0				1	1	1	11.1	11.1	11.1	12.283	0.0015974	5.8701	5574600	1	5574600	0	P01700	P01700	Ig lambda chain V-I region HA		134
0.261390000581741	0.435699999332428	0.0254270005971193	0.0202309992164373	0.176440000534058	0.022529000416398	0.0718400031328201	0.119209997355938	0.0722870007157326	0.0502300001680851	0.21509000658989	0.50805002450943				8	8	8	10.3	10.3	10.3	83.283	0	60.662	749510000	11	685540000	63964000	P01833	P01833	Polymeric immunoglobulin receptor;Secretory component	PIGR	135
0.169939994812012	0.178589999675751	0.156079992651939	0	0.382450014352798	0.112949997186661	0	0	0	0	0	0				1	1	1	18.7	18.7	18.7	11.765	0	10.934	0	1	0	0	P01834	P01834	Ig kappa chain C region	IGKC	136
0.180160000920296	0.274749994277954	0.118919998407364	0.109990000724792	0.219620004296303	0.128670006990433	0.0759660005569458	0.145730003714561	0.080715999007225	0.0607279986143112	0.408129990100861	0.226290002465248				6	6	5	18.8	18.8	16.7	36.105	0	62.847	1297200000	14	627380000	669790000	P01857;P01860;P01861	P01857;P01860	Ig gamma-1 chain C region;Ig gamma-3 chain C region	IGHG1;IGHG3	137
0	0	0	0	0	0	0.0848030000925064	0.309599995613098	0.0758460015058517	0.0592789985239506	0.364140003919601	0.106329999864101				2	1	1	4.6	2.5	2.5	35.9	0.001692	6.0307	41950000	1	0	41950000	P01859	P01859	Ig gamma-2 chain C region	IGHG2	138
0.142810001969337	0.466820001602173	0.0329039990901947	0.0317829996347427	0.261559993028641	0.0323499999940395	0.0342869982123375	0.0738089978694916	0.0351979993283749	0.023004999384284	0.0925000011920929	0.78328001499176				7	7	7	13	13	13	49.439	0	58.383	262310000	11	158120000	104190000	P01871;P01871-2	P01871;P01871-2	Ig mu chain C region	IGHM	139
0.23743000626564	0.354660004377365	0.0386959984898567	0.0333480015397072	0.378520011901855	0.0366659983992577	0.0367759987711906	0.132949993014336	0.0391989983618259	0.0287280008196831	0.142309993505478	0.614520013332367				9	9	3	24.4	24.4	11.6	37.654	0	176.38	2474000000	12	1572100000	901910000	P01876	P01876	Ig alpha-1 chain C region	IGHA1	140
0.168960005044937	0.43367999792099	0.0272310003638268	0.0322879999876022	0.553990006446838	0.030944000929594	0	0	0	0	0	0				9	3	3	22.6	11.5	11.5	36.591	0	23.472	132320000	3	132320000	0	P01877	P01877	Ig alpha-2 chain C region	IGHA2	141
0	0	0	0	0	0	0.10249999910593	0.141460001468658	0.118739999830723	0.0816249996423721	0.231240004301071	0.324440002441406				2	2	1	10.9	10.9	4.6	20.159	0	9.5592	12781000	1	0	12781000	P02511	P02511	Alpha-crystallin B chain	CRYAB	142
0.217280000448227	0.352999985218048	0.0832000002264977	0.0696619972586632	0.334719985723495	0.0813210010528564	0.0730959996581078	0.120460003614426	0.0833709985017776	0.0723169967532158	0.214640006422997	0.456979990005493				14	14	14	20.5	20.5	20.5	74.139	0	123.39	409760000	19	177950000	231810000	P02545;P02545-2;P02545-6;P02545-3;P02545-5;P02545-4	P02545;P02545-2;P02545-6;P02545-3;P02545-5;P02545-4	Prelamin-A/C;Lamin-A/C	LMNA	143
0.142179995775223	0.180889993906021	0.117409996688366	0.128969997167587	0.279430001974106	0.143910005688667	0.130850002169609	0.282249987125397	0.131659999489784	0.0978880003094673	0.130089998245239	0.217160001397133				7	7	7	23.6	23.6	23.6	30.777	0	48.446	237700000	8	60095000	177600000	P02647	P02647	Apolipoprotein A-I;Proapolipoprotein A-I;Truncated apolipoprotein A-I	APOA1	144
0.0879559963941574	0.34400999546051	0.0381160005927086	0.0411509983241558	0.488770008087158	0	0	0	0	0	0	0				1	1	1	2.8	2.8	2.8	36.154	0	6.8864	26695000	1	26695000	0	P02649	P02649	Apolipoprotein E	APOE	145
0	0	0	0	0	0	0.131380006670952	0.322939991950989	0.13977999985218	0.117389999330044	0.13918000459671	0.176499992609024				3	3	3	44	44	44	11.175	0	25.42	184780000	3	0	184780000	P02652	P02652	Apolipoprotein A-II;Proapolipoprotein A-II;Truncated apolipoprotein A-II	APOA2	146
0.150600001215935	0.267780005931854	0.154740005731583	0.0592710003256798	0.304910004138947	0.0626939982175827	0.098971001803875	0.19820000231266	0.0733620002865791	0.0414969995617867	0.159380003809929	0.428589999675751				2	2	2	19.2	19.2	19.2	10.852	0	25.03	37860000	2	21040000	16820000	P02656	P02656	Apolipoprotein C-III	APOC3	147
0.178829997777939	0.189809992909431	0.0703649967908859	0.0755570009350777	0.33406999707222	0.0832460001111031	0.115950003266335	0.156059995293617	0.120980001986027	0.0967049971222878	0.204439997673035	0.274219989776611				14	14	14	23.1	23.1	23.1	69.756	0	98.815	1724700000	23	1095900000	628860000	P02671-2;P02671	P02671-2;P02671	Fibrinogen alpha chain;Fibrinopeptide A;Fibrinogen alpha chain	FGA	148
0.193800002336502	0.250270009040833	0.0753279998898506	0.068231001496315	0.338169991970062	0.074194997549057	0.118519999086857	0.186110004782677	0.130270004272461	0.0966020002961159	0.206850007176399	0.257809996604919				10	10	10	25.9	25.9	25.9	55.928	0	119.77	541960000	17	118220000	423740000	P02675;CON__P02676	P02675	Fibrinogen beta chain;Fibrinopeptide B;Fibrinogen beta chain	FGB	149
0.328819990158081	0.290100008249283	0.0455910004675388	0.0484090000391006	0.202889993786812	0.051961999386549	0.117490001022816	0.18231999874115	0.127969995141029	0.104410000145435	0.210840001702309	0.293669998645782				6	6	6	17.8	17.8	17.8	49.496	0	69.585	722060000	16	434020000	288040000	P02679-2;P02679	P02679-2;P02679	Fibrinogen gamma chain	FGG	150
0.151130005717278	0.384380012750626	0	0	0.464489996433258	0	0	0	0	0	0	0				1	1	1	0.9	0.9	0.9	221.29	0	9.2588	10965000	1	10965000	0	P02751-12;P02751-4;P02751-10;P02751-6;P02751-5;P02751-9;P02751-14;P02751-13;P02751-8;P02751-17;P02751-3;P02751-11;P02751;P02751-7;P02751-15	P02751-12;P02751-4;P02751-10;P02751-6;P02751-5;P02751-9;P02751-14;P02751-13;P02751-8;P02751-17;P02751-3;P02751-11;P02751;P02751-7;P02751-15	Fibronectin;Anastellin;Ugl-Y1;Ugl-Y2;Ugl-Y3	FN1	151
0.156910002231598	0.216920003294945	0.0798830017447472	0.0776690021157265	0.375860005617142	0.0927610024809837	0.144459992647171	0.201820001006126	0.131569996476173	0.0894600003957748	0.19336000084877	0.273979991674423				1	1	1	5.4	5.4	5.4	39.34	0	11.681	299220000	3	292280000	6946600	P02765	P02765	Alpha-2-HS-glycoprotein;Alpha-2-HS-glycoprotein chain A;Alpha-2-HS-glycoprotein chain B	AHSG	152
0.218060001730919	0.3542700111866	0.0406010001897812	0.0375830009579659	0.282889991998672	0.0545409992337227	0.11140999943018	0.172749996185303	0.127810001373291	0.102940000593662	0.244039997458458	0.220699995756149				4	4	4	44.9	44.9	44.9	15.887	0	53.201	71090000	5	35734000	35356000	P02766	P02766	Transthyretin	TTR	153
0.405270010232925	0.193069994449615	0.0619889982044697	0.05137600004673	0.149649992585182	0.063118003308773	0.0920670032501221	0.179609999060631	0.100819997489452	0.0769869983196259	0.33474999666214	0.229289993643761				15	15	15	19.5	19.5	19.5	77.063	0	106.57	847870000	26	482490000	365380000	P02787	P02787	Serotransferrin	TF	154
0.23811000585556	0.352429986000061	0.0484759993851185	0.0499249994754791	0.239309996366501	0.0603369995951653	0.091500997543335	0.200330004096031	0.10292000323534	0.0801689997315407	0.201839998364449	0.306510001420975				43	43	43	43.4	43.4	43.4	73.16	0	323.31	23693000000	144	16398000000	7295300000	P02788-2;P02788;CON__Q29443;CON__Q0IIK2	P02788-2;P02788	Lactotransferrin;Lactoferricin-H;Kaliocin-1;Lactoferroxin-A;Lactoferroxin-B;Lactoferroxin-C	LTF	155
0	0	0	0	0	0	0.137830004096031	0.231409996747971	0.12746000289917	0.0972200036048889	0.156110003590584	0.243279993534088				2	2	2	3.2	3.2	3.2	51.676	0	12.708	31902000	2	0	31902000	P02790	P02790	Hemopexin	HPX	156
0	0.332520008087158	0	0	0.62771999835968	0.27344998717308	0.0983759984374046	0.148289993405342	0.108050003647804	0.0809160023927689	0.234050005674362	0.330309987068176				1	1	1	26.6	26.6	26.6	8.1875	0	6.3638	106250000	3	36834000	69412000	P02814	P02814	Submaxillary gland androgen-regulated protein 3B;Peptide P-A;Peptide D1A	SMR3B	157
0.175060003995895	0.423660010099411	0.0431170016527176	0.035861000418663	0.274489998817444	0.0478099994361401	0.120119996368885	0.207220003008842	0.0991170033812523	0.132579997181892	0.15879000723362	0.28218001127243			+	2	2	2	6.5	6.5	6.5	54.305	0	19.9	81962000	2	81962000	0	P04004;CON__Q3ZBS7	P04004;CON__Q3ZBS7	Vitronectin;Vitronectin V65 subunit;Vitronectin V10 subunit;Somatomedin-B	VTN	158
1	0	0	0	0	0	0.178790003061295	0.196799993515015	0.158869996666908	0	0.317490011453629	0.148049995303154				2	2	1	5.9	5.9	2.5	59.755	0	19.04	17241000	2	5684800	11556000	P04040	P04040	Catalase	CAT	159
0.129810005426407	0.251940011978149	0.0946549996733665	0.104599997401237	0.404260009527206	0.0993300005793571	0.0908079966902733	0.162239998579025	0.0812560021877289	0.0668290033936501	0.178700000047684	0.419779986143112				10	10	9	29.1	29.1	27.2	39.42	0	104.45	669540000	17	438590000	230940000	P04075;P04075-2	P04075;P04075-2	Fructose-bisphosphate aldolase A	ALDOA	160
0	0	0	0	0	0	0	0	0	0	0	0				1	1	1	24.5	24.5	24.5	11.139	0	9.2191	5896000	1	0	5896000	P04080	P04080	Cystatin-B	CSTB	161
0.218700006604195	0.23845000565052	0.0959720015525818	0.083236001431942	0.222110003232956	0.101620003581047	0.0932860001921654	0.144740000367165	0.0947820022702217	0.069011002779007	0.236800000071526	0.365640014410019				27	27	25	62.1	62.1	62.1	38.714	0	323.31	3196000000	53	2205700000	990250000	P04083	P04083	Annexin A1	ANXA1	162
0	0	0	0	0	0	0.0838949978351593	0.212709993124008	0.0915279984474182	0.0815650001168251	0.201220005750656	0.354809999465942				4	4	4	12.5	12.5	12.5	54.253	0	30.355	40762000	4	0	40762000	P04217;P04217-2	P04217	Alpha-1B-glycoprotein	A1BG	163
0.226769998669624	0.292650014162064	0.0752959996461868	0.0673130005598068	0.216020002961159	0.0829259976744652	0.0896930024027824	0.181260004639626	0.0952669978141785	0.075983002781868	0.249559998512268	0.274850010871887			+	24	24	19	35.2	35.2	31.7	66.038	0	265.02	1817600000	47	1030500000	787160000	P04264;CON__P04264	P04264;CON__P04264	Keratin, type II cytoskeletal 1	KRT1	164
0.134780004620552	0.296829998493195	0.0594770014286041	0.061829999089241	0.30469998717308	0.068171001970768	0.0779270008206367	0.142529994249344	0.081886000931263	0.0662249997258186	0.193880006670952	0.451110005378723				17	17	17	51.6	51.6	51.6	36.053	0	178.48	2942400000	42	1433100000	1509300000	P04406;P04406-2	P04406;P04406-2	Glyceraldehyde-3-phosphate dehydrogenase	GAPDH	165
0.426099985837936	0.290569990873337	0	0.219620004296303	0.382099986076355	0.223989993333817	0.126570001244545	0.14674000442028	0.0843290016055107	0.0836009979248047	0.180470004677773	0.367669999599457				4	4	3	39.9	39.9	36.6	28.315	0	59.243	40254000	8	20696000	19558000	P04632	P04632	Calpain small subunit 1	CAPNS1	166
0.400460004806519	0.232480004429817	0.0755750015377998	0.0774239972233772	0.181740000844002	0.0698850005865097	0.0799510031938553	0.115089997649193	0.0799430012702942	0.0678440034389496	0.236450001597404	0.432980000972748				16	16	16	82.4	82.4	82.4	22.782	0	269.18	7746400000	70	3525100000	4221300000	P04792	P04792	Heat shock protein beta-1	HSPB1	167
0.266609996557236	0.254009991884232	0.0549900010228157	0.0478119999170303	0.306019991636276	0.0705600008368492	0	0	0	0	0	0				1	1	1	2.5	2.5	2.5	68.569	0	6.5783	0	1	0	0	P04843	P04843	Dolichyl-diphosphooligosaccharide--protein glycosyltransferase subunit 1	RPN1	168
0.413199990987778	0.291960000991821	0	0	0.294840008020401	0	0.106349997222424	0.215130001306534	0.143069997429848	0.0704779997467995	0.127430006861687	0.337550014257431				1	1	1	5	5	5	34.934	0	15.199	24304000	2	8371900	15932000	P04899-6;P04899-3;P04899-5;P04899-2;P04899;P04899-4	P04899-6;P04899-3;P04899-5;P04899-2;P04899;P04899-4	Guanine nucleotide-binding protein G(i) subunit alpha-2	GNAI2	169
0.713500022888184	0.535250008106232	0	0	0	0	0	0	0	0	0.303579986095428	0.696420013904572				2	2	2	3.1	3.1	3.1	109.55	0	27.96	29575000	3	21260000	8315200	P05023-3;P05023-4;P05023;P05023-2;P13637;P50993;P13637-2;P13637-3	P05023-3;P05023-4;P05023;P05023-2;P13637;P50993;P13637-2;P13637-3	Sodium/potassium-transporting ATPase subunit alpha-1;Sodium/potassium-transporting ATPase subunit alpha-3;Sodium/potassium-transporting ATPase subunit alpha-2	ATP1A1;ATP1A3;ATP1A2	170
0	0	0	0	0	0	0.0932139977812767	0.187979996204376	0.111340001225471	0.0791309997439384	0.28872999548912	0.2362399995327				2	2	2	8.1	8.1	8.1	25.356	0	17.44	26226000	2	0	26226000	P05089-3;P05089;P05089-2	P05089-3;P05089;P05089-2	Arginase-1	ARG1	171
0.191770002245903	0.180439993739128	0.132579997181892	0.118199996650219	0.236039996147156	0.140970006585121	0.0650250017642975	0.612749993801117	0.0623000003397465	0.0595699995756149	0.107260003685951	0.121480002999306				9	9	9	65.6	65.6	65.6	10.834	0	81.781	849400000	16	129590000	719810000	P05109	P05109	Protein S100-A8;Protein S100-A8, N-terminally processed	S100A8	172
0.620890021324158	0.379110008478165	0	0	0	0	0.0945030003786087	0.180999994277954	0.0855159983038902	0	0.338380008935928	0.300599992275238				1	1	1	2.2	2.2	2.2	46.596	0	9.3587	22157000	2	7603800	14554000	P05120	P05120	Plasminogen activator inhibitor 2	SERPINB2	173
0	0	0	0	0	0	0.0840839967131615	0.14538000524044	0.0345729999244213	0.0505449995398521	0.157920002937317	0.527490019798279				3	3	0	10.7	10.7	0	32.852	0	13.82	7230500	1	0	7230500	P05141;P12235;Q9H0C2	P05141	ADP/ATP translocase 2;ADP/ATP translocase 2, N-terminally processed	SLC25A5	174
0.0953729972243309	0.313080012798309	0.0510509982705116	0.0434719994664192	0.446269989013672	0.0507580004632473	0.115120001137257	0.142989993095398	0.100429996848106	0.0741439983248711	0.189930006861687	0.377369999885559				1	1	1	1.8	1.8	1.8	49.757	0	16.448	244880000	2	198900000	45978000	P05155-2;P05155;P05155-3	P05155-2;P05155;P05155-3	Plasma protease C1 inhibitor	SERPING1	175
0.1049600020051	0.111519999802113	0.0740400031208992	0.0744440034031868	0.555970013141632	0.0701949968934059	0.0864730030298233	0.51011997461319	0.0942979976534843	0.0657259970903397	0.116200000047684	0.169039994478226				8	8	8	16.5	16.5	16.5	73.853	0	88.354	424960000	10	111620000	313340000	P05164-2;P05164;P05164-3	P05164-2;P05164;P05164-3	Myeloperoxidase;Myeloperoxidase;89 kDa myeloperoxidase;84 kDa myeloperoxidase;Myeloperoxidase light chain;Myeloperoxidase heavy chain	MPO	176
0	0	0	0	0	0	0.142309993505478	0	0	0	0.162090003490448	0.695599973201752				1	1	1	3.8	3.8	3.8	36.112	0	7.3065	10662000	1	0	10662000	P05198	P05198	Eukaryotic translation initiation factor 2 subunit 1	EIF2S1	177
0	0	0	0	0	0	0.155709996819496	0.186580002307892	0.12321999669075	0.120030000805855	0.182080000638962	0.232380002737045				1	1	1	8.9	8.9	8.9	9.3926	0.0045524	5.6775	0	1	0	0	P05204	P05204	Non-histone chromosomal protein HMG-17	HMGN2	178
0.439260005950928	0.455000013113022	0	0	0.105740003287792	0	0	0	0	0	0	0				1	1	1	3.4	3.4	3.4	46.324	0	6.5121	6905100	1	6905100	0	P05543	P05543	Thyroxine-binding globulin	SERPINA7	179
0.122419998049736	0.337639987468719	0.0772999972105026	0.0796139985322952	0.318450003862381	0.064579002559185	0.0788350030779839	0.188510000705719	0.187869995832443	0.0843549966812134	0.169430002570152	0.291009992361069				2	2	2	3.6	3.6	3.6	57.07	0	11.907	25714000	2	17477000	8237200	P05546	P05546	Heparin cofactor 2	SERPIND1	180
0.0745010003447533	0.0460649989545345	0.0477860011160374	0.0370059981942177	0.75042998790741	0.037686999887228	0	0	0	0	0	0				2	2	2	9.7	9.7	9.7	25.382	0	17.186	486680000	2	486680000	0	P05814	P05814	Beta-casein	CSN2	181
0.212840005755424	0.316150009632111	0.0642319992184639	0.0553090013563633	0.251300007104874	0.0595959983766079	0.0986030027270317	0.153310000896454	0.0898509994149208	0.0733280032873154	0.233170002698898	0.375099986791611			+	26	26	1	33.2	33.2	1.4	85.696	0	246.88	3145300000	46	2081800000	1063500000	P06396;P06396-4;P06396-3;CON__Q3SX14;REV__Q6TDU7-4;REV__Q6TDU7-2;REV__Q6TDU7-3;REV__Q6TDU7	P06396;P06396-4;P06396-3;CON__Q3SX14	Gelsolin	GSN	182
0.335629999637604	0.342280000448227	0.0421519987285137	0.0421690009534359	0.19472000002861	0.04305399954319	0.0704500004649162	0.107390001416206	0.0793360024690628	0.0626619979739189	0.234500005841255	0.445659995079041				26	1	1	35.3	1.2	1.2	80.64	0	6.1035	432860000	2	296850000	136010000	P06396-2	P06396-2	Gelsolin	GSN	183
0.636449992656708	0.143959999084473	0	0	0.219589993357658	0	0	0.115340001881123	0.114009998738766	0.0500999987125397	0.366400003433228	0.453130006790161				3	3	2	27.3	27.3	24.5	12.074	0	61.713	34403000	3	12482000	21920000	P06454-2;P06454	P06454-2;P06454	Prothymosin alpha;Prothymosin alpha, N-terminally processed;Thymosin alpha-1	PTMA	184
0.260760009288788	0.246549993753433	0.0545700006186962	0.0506500005722046	0.333530008792877	0.0539459995925426	0.0668509975075722	0.13018000125885	0.0801580026745796	0.0724899992346764	0.200440004467964	0.463450014591217				5	5	5	12.9	12.9	12.9	56.559	0	52.763	113470000	6	64354000	49116000	P06576	P06576	ATP synthase subunit beta, mitochondrial	ATP5B	185
0.36039000749588	0.245539993047714	0	0	0.394069999456406	0	0	0	0	0	0	0				1	1	1	1.6	1.6	1.6	83.267	0	6.6675	2913100	1	2913100	0	P06681	P06681	Complement C2;Complement C2b fragment;Complement C2a fragment	C2	186
0.151370003819466	0.165289998054504	0.148139998316765	0.117470003664494	0.248429998755455	0.169310003519058	0.0571149997413158	0.638849973678589	0.0554119981825352	0.0460929982364178	0.0909949988126755	0.130199998617172				10	10	9	75.4	75.4	67.5	13.242	0	72.441	407370000	16	42007000	365360000	P06702	P06702	Protein S100-A9	S100A9	187
0.152140006422997	0.145539999008179	0.153929993510246	0.159280002117157	0.225069999694824	0.153940007090569	0.0957890003919601	0.345299988985062	0.111050002276897	0.0901789963245392	0.164159998297691	0.193149998784065				4	4	4	25.6	25.6	25.6	10.18	0	26.67	221020000	4	182480000	38534000	P06703	P06703	Protein S100-A6	S100A6	188
0.135590001940727	0.273019999265671	0.080485999584198	0.0655739977955818	0.342280000448227	0.0763069987297058	0.144909992814064	0.186279997229576	0.138449996709824	0.112039998173714	0.173289999365807	0.227119997143745				12	12	12	27.8	27.8	27.8	45.398	0	95.511	709030000	14	412590000	296430000	P06727;CON__Q32PJ2	P06727	Apolipoprotein A-IV	APOA4	189
0.19132000207901	0.227909997105598	0.0611569993197918	0.0523680001497269	0.316700011491776	0.0602530017495155	0.0815140008926392	0.136580005288124	0.0845789983868599	0.0695070028305054	0.18554000556469	0.41907000541687				36	36	35	80	80	78.1	47.168	0	323.31	8082100000	92	5382000000	2700000000	P06733;P06733-2;P13929-3;P09104-2;P13929-2;P13929;P09104	P06733;P06733-2	Alpha-enolase	ENO1	190
0.647199988365173	0.204899996519089	0.0480040013790131	0.046509999781847	0.137070000171661	0.0426950007677078	0.0916500017046928	0.19896000623703	0.0734179988503456	0.087509997189045	0.216570004820824	0.35139998793602				5	5	3	6.8	6.8	4.7	93.133	0	47.737	106560000	8	70864000	35696000	P06737-2;P06737;P11217-2;P11217	P06737-2;P06737	Glycogen phosphorylase, liver form	PYGL	191
0.162059992551804	0.109020002186298	0.208059996366501	0.188480004668236	0.268889993429184	0.195559993386269	0.0945760011672974	0.186920002102852	0.107189998030663	0.0837349966168404	0.234129995107651	0.333609998226166				4	4	4	7.5	7.5	7.5	63.146	0	26.785	66614000	5	13056000	53559000	P06744;P06744-2;CON__Q3ZBD7	P06744;P06744-2	Glucose-6-phosphate isomerase	GPI	192
0	0	0	0	0	0	0.0969410017132759	0.119659997522831	0.118589997291565	0.0964739993214607	0.192969992756844	0.375369995832443				2	1	1	9.8	4.9	4.9	32.95	0	8.5666	33545000	1	0	33545000	P06753	P06753	Tropomyosin alpha-3 chain	TPM3	193
0.210130006074905	0.212119996547699	0.0819049999117851	0.07761400192976	0.315600007772446	0.0701560005545616	0.0938149988651276	0.165450006723404	0.131750002503395	0.0949160009622574	0.179450005292892	0.343989998102188				4	4	3	23.1	23.1	17.4	28.793	0	28.954	324500000	6	176840000	147660000	P06753-4;P06753-3;P06753-6;P06753-5;P06753-2	P06753-4;P06753-3;P06753-6;P06753-5;P06753-2	Tropomyosin alpha-3 chain	TPM3	194
0	0	0	0	0	0	0.0403760001063347	0.501940011978149	0.0402950011193752	0.03133400157094	0.166500002145767	0.219549998641014				15	1	0	79.4	7.9	0	13.904	0	10.462	18240000	1	0	18240000	P06899;Q16778;P33778;Q8N257;Q6DRA6;Q6DN03	P06899;Q16778;P33778;Q8N257	Histone H2B type 1-J;Histone H2B type 2-E;Histone H2B type 1-B;Histone H2B type 3-B	HIST1H2BJ;HIST2H2BE;HIST1H2BB;HIST3H2BB	195
0	0	0	0	0	0	0.091389998793602	0.10300999879837	0.107639998197556	0.0760079994797707	0.306010007858276	0.315939992666245				3	3	1	18.4	18.4	14.9	10.044	0	23.673	19023000	1	0	19023000	P07108;P07108-6	P07108;P07108-6	Acyl-CoA-binding protein	DBI	196
0.309549987316132	0.375600010156631	0.0237959995865822	0.0240349993109703	0.243239998817444	0.0237750001251698	0.0734720006585121	0.178059995174408	0.0778620019555092	0.0540710017085075	0.189940005540848	0.418579995632172				5	3	3	17.7	10.2	10.2	36.638	0	18.943	112870000	3	35205000	77665000	P07195	P07195	L-lactate dehydrogenase B chain	LDHB	197
0	0	0	0	0	0	0.0883530005812645	0.165490001440048	0.119450002908707	0	0.229019999504089	0.397689998149872				1	1	1	10.2	10.2	10.2	10.289	0.0045732	5.6975	0	1	0	0	P07203-2;P07203	P07203-2;P07203	Glutathione peroxidase 1	GPX1	198
0.222080007195473	0.275609999895096	0.0767190009355545	0.0691070035099983	0.294360011816025	0.0621289983391762	0.0548550002276897	0.199929997324944	0.0648500025272369	0.0556569993495941	0.237489998340607	0.406239986419678				2	2	2	4.7	4.7	4.7	57.116	0	15.047	83690000	3	12665000	71025000	P07237	P07237	Protein disulfide-isomerase	P4HB	199
0.171810001134872	0.31904000043869	0.0427660010755062	0.0545120015740395	0.369800001382828	0.0420750007033348	0.0871030017733574	0.165800005197525	0.114600002765656	0.0946580022573471	0.187779992818832	0.345660001039505				2	2	2	11.3	11.3	11.3	20.863	0	14.841	116190000	3	85207000	30981000	P07305;P07305-2	P07305;P07305-2	Histone H1.0;Histone H1.0, N-terminally processed	H1F0	200
0.189190000295639	0.262290000915527	0.0881450027227402	0.080877996981144	0.218579992651939	0.0879260003566742	0.0792390033602715	0.129439994692802	0.0808340013027191	0.0597670003771782	0.229910001158714	0.431950002908707				21	21	20	51.6	51.6	51.6	38.604	0	298.87	3062800000	49	2216900000	845870000	P07355;P07355-2;A6NMY6	P07355;P07355-2;A6NMY6	Annexin A2;Putative annexin A2-like protein	ANXA2;ANXA2P2	201
0.184900000691414	0.261779993772507	0.0692090019583702	0.0827509984374046	0.317950010299683	0.0882069990038872	0.0664749965071678	0.155389994382858	0.081046000123024	0.063400000333786	0.206829994916916	0.439610004425049				11	11	11	14	14	14	81.889	0	95.976	871860000	15	672530000	199330000	P07384	P07384	Calpain-1 catalytic subunit	CAPN1	202
0.214049994945526	0.273240000009537	0.0509020015597343	0.0492409989237785	0.319700002670288	0.0533879995346069	0.089988000690937	0.149039998650551	0.0934040024876595	0.0847039967775345	0.225140005350113	0.394089996814728				8	2	1	24.1	6.8	3.4	49.67	0	32.248	216080000	5	154030000	62051000	P07437;Q9BVA1;Q13885	P07437;Q9BVA1;Q13885	Tubulin beta chain;Tubulin beta-2B chain;Tubulin beta-2A chain	TUBB;TUBB2B;TUBB2A	203
0	0	0	0	0	0	0.14614999294281	0.157440006732941	0.187329992651939	0.12177000194788	0.225899994373322	0.161410003900528				1	1	1	2.4	2.4	2.4	68.478	0	6.6221	0	1	0	0	P07476	P07476	Involucrin	IVL	204
0.0618989989161491	0.0523630008101463	0.045439001172781	0.0379430018365383	0.747910022735596	0.0544500015676022	0	0	0	0	0	0				1	1	1	7.1	7.1	7.1	20.305	0	6.6395	79552000	1	79552000	0	P07498	P07498	Kappa-casein	CSN3	205
0.191899999976158	0.281780004501343	0.163220003247261	0.118280000984669	0.182219997048378	0.177729994058609	0.0803669989109039	0.175789996981621	0.0842539966106415	0.0675479993224144	0.213210001587868	0.300229996442795				6	6	6	52.1	52.1	52.1	15.054	0	69.953	268370000	15	146920000	121460000	P07737	P07737	Profilin-1	PFN1	206
0.16313000023365	0.400579988956451	0.0582909993827343	0.067732997238636	0.493180006742477	0.0609910003840923	0.0894469991326332	0.259299993515015	0.0823339968919754	0.0855439975857735	0.181459993124008	0.301919996738434				3	3	3	14.4	14.4	14.4	19.608	0	20.576	121540000	4	106880000	14667000	P07741;P07741-2	P07741;P07741-2	Adenine phosphoribosyltransferase	APRT	207
0.363900005817413	0.390230000019073	0.0275599993765354	0.0265599992126226	0.161650002002716	0.0300960000604391	0	0	0	0	0	0				1	1	1	2.4	2.4	2.4	37.821	0	6.2411	43423000	1	43423000	0	P07858	P07858	Cathepsin B;Cathepsin B light chain;Cathepsin B heavy chain	CTSB	208
0.186289995908737	0.303579986095428	0.0741280019283295	0.0849509984254837	0.287360012531281	0.102020002901554	0.0855569988489151	0.151649996638298	0.0798209980130196	0.0729089975357056	0.217179998755455	0.40446999669075				13	13	7	17.3	17.3	7.7	84.659	0	129.96	532610000	21	152160000	380450000	P07900;P07900-2;Q14568;Q58FF8;Q58FF6	P07900;P07900-2	Heat shock protein HSP 90-alpha	HSP90AA1	209
0	0	0	0	0	0	0.0888850018382072	0.178320005536079	0.107500001788139	0.078065998852253	0.201890006661415	0.38798001408577				9	3	3	15.2	5.4	5.4	83.263	0	26.302	19990000	4	0	19990000	P08238;Q58FF7	P08238	Heat shock protein HSP 90-beta	HSP90AB1	210
0.082567997276783	0.109659999608994	0.0926489979028702	0.106839999556541	0.491560012102127	0.121780000627041	0.119110003113747	0.277310013771057	0.132679998874664	0.0983880013227463	0.153999999165535	0.217849999666214				7	7	7	22.4	22.4	22.4	28.837	0	70.741	476980000	14	253330000	223650000	P08311	P08311	Cathepsin G	CTSG	211
0	0	0	0	0	0	0	0	0	0.224470004439354	0.465660005807877	0.309870004653931				1	1	1	1.1	1.1	1.1	131.13	0.0073529	5.6217	2377000	1	0	2377000	P08575-4;P08575-9;P08575-10;P08575-8;P08575-7;P08575-5;P08575-6;P08575	P08575-4;P08575-9;P08575-10;P08575-8;P08575-7;P08575-5;P08575-6;P08575	Receptor-type tyrosine-protein phosphatase C	PTPRC	212
0	0	0	0	0	0	0.129350006580353	0.256500005722046	0.113739997148514	0	0.145229995250702	0.355179995298386				1	1	1	5.4	5.4	5.4	19.79	0.0016892	6.0287	0	1	0	0	P08621-3;P08621-2;P08621	P08621-3;P08621-2;P08621	U1 small nuclear ribonucleoprotein 70 kDa	SNRNP70	213
0	0	0	0	0	0	0.10377000272274	0.21246999502182	0.116310000419617	0.085207998752594	0.171590000391006	0.309260010719299				6	4	4	15.2	13.3	13.3	53.651	0	23.603	27580000	6	0	27580000	P08670;P41219;P41219-2	P08670	Vimentin	VIM	214
0.27224999666214	0.317360013723373	0.0666899979114532	0.0596310012042522	0.20872999727726	0.0753360018134117	0	0	0	0	0	0				1	1	1	4.4	4.4	4.4	47.906	0	47.65	0	1	0	0	P08697-2;P08697	P08697-2;P08697	Alpha-2-antiplasmin	SERPINF2	215
0.325639992952347	0.287479996681213	0.068011999130249	0.0399329997599125	0.346590012311935	0.0644460022449493	0.104010000824928	0.137999996542931	0.0972689986228943	0.0768700018525124	0.201869994401932	0.320470005273819				5	5	5	24.4	24.4	24.4	35.936	0	200.58	261470000	10	225540000	35931000	P08758	P08758	Annexin A5	ANXA5	216
0	0.257250010967255	0.135240003466606	0.136439993977547	0.385879993438721	0.0851870030164719	0.0811619982123375	0.0851659998297691	0.0707279965281487	0.0472580008208752	0.170959994196892	0.544730007648468				1	1	1	4.4	4.4	4.4	32.854	0	8.2491	15986000	2	5862800	10123000	P08865	P08865	40S ribosomal protein SA	RPSA	217
0.15625	0.264950007200241	0.105879999697208	0.0947220027446747	0.333860009908676	0.0949970036745071	0.0977109968662262	0.175569996237755	0.106090001761913	0.0830129981040955	0.176909998059273	0.365689992904663				7	7	7	43.8	43.8	43.8	23.356	0	100.66	961140000	25	372360000	588780000	P09211	P09211	Glutathione S-transferase P	GSTP1	218
0	0	0.214980006217957	0	0.785019993782043	0	0	0	0	0	0	0				1	1	1	5.2	5.2	5.2	22.408	0	15.435	49280000	1	49280000	0	P09417-2;P09417	P09417-2;P09417	Dihydropteridine reductase	QDPR	219
0.299980014562607	0.17892000079155	0.0670130029320717	0.228279992938042	0.22579999268055	0	0.0815910026431084	0.148019999265671	0.0787020027637482	0.0939750000834465	0.205259993672371	0.385659992694855				3	3	3	11.8	11.8	11.8	36.842	0	26.751	42653000	4	23993000	18660000	P09467	P09467	Fructose-1,6-bisphosphatase 1	FBP1	220
0	0	0	0	0	0	0	0	0	0	0	0				3	2	1	10.2	4.5	4.1	28.385	0	11.247	1918300	2	1918300	0	P09493-5;CON__Q3SX28;P09493-2;P07951-3;P09493-9;P09493-8;P09493-7;P09493-6;P09493-4;P09493-3;P09493-10;P09493;P07951-2;P07951	P09493-5	Tropomyosin alpha-1 chain	TPM1	221
0.255950003862381	0.37992000579834	0.0676890015602112	0	0.498439997434616	0.086608998477459	0.0548099987208843	0.188950002193451	0.0795769989490509	0.0573190003633499	0.23743000626564	0.363090008497238				5	5	5	16.9	16.9	16.9	35.882	0	88.182	115830000	6	75919000	39907000	P09525;P09525-2	P09525	Annexin A4	ANXA4	222
0	0	0	0	0	0	0.089817002415657	0.0847629979252815	0	0.064190998673439	0.283309996128082	0.47791999578476				1	1	1	4.4	4.4	4.4	43.587	0.0031348	5.8251	0	1	0	0	P09622-2;P09622	P09622-2;P09622	Dihydrolipoyl dehydrogenase, mitochondrial	DLD	223
0	0	0	0	0	0	0.102710001170635	0.130610004067421	0.122769996523857	0.0589310005307198	0.17611999809742	0.408850014209747				2	2	2	12.7	12.7	12.7	29.386	0	18.566	33312000	2	5821800	27490000	P09651-3;P09651-2;P09651	P09651-3;P09651-2;P09651	Heterogeneous nuclear ribonucleoprotein A1;Heterogeneous nuclear ribonucleoprotein A1, N-terminally processed	HNRNPA1	224
0	0	0	0	0	0	0.106440000236034	0.163289994001389	0.0993829965591431	0.0735070034861565	0.199379995465279	0.357169985771179				2	2	2	22.7	22.7	22.7	8.7813	0	12.39	32891000	2	0	32891000	P09669	P09669	Cytochrome c oxidase subunit 6C	COX6C	225
0	0	0	0	0	0	0.0842859968543053	0.147359997034073	0.106020003557205	0.0924099981784821	0.216490000486374	0.35343000292778				1	1	1	3.1	3.1	3.1	35.709	0	6.7791	23213000	1	0	23213000	P09758	P09758	Tumor-associated calcium signal transducer 2	TACSTD2	226
0.233640000224113	0.225309997797012	0	0.138730004429817	0.402319997549057	0	0.0791769996285439	0.173510000109673	0.121050000190735	0.0690269991755486	0.219139993190765	0.338090002536774				1	1	1	3.4	3.4	3.4	59.732	0	8.1356	43526000	2	14380000	29146000	P09960-2;P09960	P09960-2;P09960	Leukotriene A-4 hydrolase	LTA4H	227
0.234219998121262	0.166559994220734	0	0	0.278620004653931	0.320600003004074	0	0	0	0	0	0				2	1	1	8.2	6.3	6.3	39.455	0	26.143	7499400	1	7499400	0	P09972;P05062	P09972;P05062	Fructose-bisphosphate aldolase C;Fructose-bisphosphate aldolase B	ALDOC;ALDOB	228
0.184790000319481	0.39750000834465	0.0496210008859634	0.0385820008814335	0.318679988384247	0.0523880012333393	0.109820000827312	0.155100002884865	0.116259999573231	0.0998189970850945	0.213019996881485	0.306789994239807				12	12	12	10.4	10.4	10.4	187.7	0	92.997	349310000	13	252120000	97194000	P0C0L4-2;P0C0L5;P0C0L4;CON__P01030;CON__ENSEMBL:ENSBTAP00000007350	P0C0L4-2;P0C0L5;P0C0L4	Complement C4-A;Complement C4 beta chain;Complement C4-A alpha chain;C4a anaphylatoxin;C4b-A;C4d-A;Complement C4 gamma chain;Complement C4-B;Complement C4 beta chain;Complement C4-B alpha chain;C4a anaphylatoxin;C4b-B;C4d-B;Complement C4 gamma chain	C4A;C4B	229
0.113799996674061	0.191880002617836	0.0901930034160614	0.0808880031108856	0.430379986763	0.0928530022501945	0.0687479972839355	0.312290012836456	0.0654309988021851	0.0551230013370514	0.165399998426437	0.313659995794296				7	7	0	67.2	67.2	0	13.936	0	61.03	1246800000	15	403450000	843350000	Q99878;Q96KK5;P20671;P0C0S8;Q9BTM1;Q93077;Q7L7L0;P04908;Q9BTM1-2	Q99878;Q96KK5;P20671;P0C0S8;Q9BTM1;Q93077;Q7L7L0;P04908;Q9BTM1-2	Histone H2A type 1-J;Histone H2A type 1-H;Histone H2A type 1-D;Histone H2A type 1;Histone H2A.J;Histone H2A type 1-C;Histone H2A type 3;Histone H2A type 1-B/E	HIST1H2AJ;HIST1H2AH;HIST1H2AD;HIST1H2AG;H2AFJ;HIST1H2AC;HIST3H2A;HIST1H2AB	230
0.296290010213852	0.365619987249374	0.0591350011527538	0.046654000878334	0.161210000514984	0.0710889995098114	0.0668950006365776	0.207640007138252	0.111819997429848	0.0505490005016327	0.267710000276566	0.343300014734268				3	3	3	24.2	24.2	24.2	14.728	0	28.501	119140000	6	55236000	63907000	P62987;P62979;P0CG47;P0CG48	P62987;P62979;P0CG47;P0CG48	Ubiquitin-60S ribosomal protein L40;Ubiquitin;60S ribosomal protein L40;Ubiquitin-40S ribosomal protein S27a;Ubiquitin;40S ribosomal protein S27a;Polyubiquitin-B;Ubiquitin;Polyubiquitin-C;Ubiquitin	UBA52;RPS27A;UBB;UBC	231
0.196119993925095	0.227500006556511	0.0922020003199577	0.0931430011987686	0.255679994821548	0.101410001516342	0.0783860012888908	0.158360004425049	0.0797339975833893	0.0618950016796589	0.216859996318817	0.395529985427856				15	15	11	27.8	27.8	22.3	70.051	0	151.84	1206400000	29	620810000	585550000	P0DMV9;P0DMV8;P0DMV8-2;P34931	P0DMV9;P0DMV8;P0DMV8-2	Heat shock 70 kDa protein 1B;Heat shock 70 kDa protein 1A	HSPA1B;HSPA1A	232
0.276959985494614	0.511759996414185	0.0349409990012646	0.0317049995064735	0.109370000660419	0.0311389993876219	0.0386239998042583	0.133599996566772	0.0620840005576611	0.052361998707056	0.238949999213219	0.466520011425018				3	3	3	20.8	20.8	20.8	11.265	0	44.888	360510000	7	138330000	222180000	P0DOY3;P0DOY2	P0DOY3;P0DOY2			233
0.146850004792213	0.198469996452332	0.143110007047653	0.123269997537136	0.240970000624657	0.147339999675751	0	0	0	0	0	0				3	3	1	24.8	24.8	4.7	16.837	0	15.299	47018000	1	47018000	0	P0DP25;P0DP24;P0DP23;P27482;P02585	P0DP25;P0DP24;P0DP23			234
0.348560005426407	0.332940012216568	0.0380589999258518	0.0307659991085529	0.211909994482994	0.0350230000913143	0.119829997420311	0.170330002903938	0.125660002231598	0.0889770016074181	0.164719998836517	0.325729995965958				12	4	4	44.7	17.8	17.8	21.865	0	35.468	725210000	5	309100000	416110000	P10412	P10412	Histone H1.4	HIST1H1E	235
0	0	0	0	0	0	0.0873069986701012	0.143500000238419	0.0879890024662018	0.0943429991602898	0.315719991922379	0.27114000916481				1	1	1	23.5	23.5	23.5	9.4519	0.0044444	5.6407	30289000	1	0	30289000	P10599-2;P10599	P10599-2;P10599	Thioredoxin	TXN	236
0	0	0	0	0	0	0.0393600016832352	0.0611299984157085	0.0468109995126724	0.0352649986743927	0.253120005130768	0.564320027828217				1	1	1	3.2	3.2	3.2	31.462	0.0031496	5.851	27192000	1	0	27192000	P10768	P10768	S-formylglutathione hydrolase	ESD	237
0	0	0	0	0	0	0	0	0	0	0.262270003557205	0.737730026245117				1	1	1	13.3	13.3	13.3	17.1	0	6.7669	6100000	1	0	6100000	P10809-2;P10809	P10809-2;P10809	60 kDa heat shock protein, mitochondrial	HSPD1	238
0.218740001320839	0.288960009813309	0	0	0.492300003767014	0	0	0	0	0	0	0				1	1	1	3.2	3.2	3.2	46.813	0.0016474	5.9513	0	1	0	0	P10827-2;P10827-4;P10827-3;P10827	P10827-2;P10827-4;P10827-3;P10827	Thyroid hormone receptor alpha	THRA	239
0.230220004916191	0.229080006480217	0.108489997684956	0.0774839967489243	0.241160005331039	0.098861999809742	0.100409999489784	0.177489995956421	0.079645000398159	0.0855579972267151	0.267300009727478	0.337509989738464				7	7	7	20.4	20.4	20.4	48.803	0	164.53	369910000	10	279900000	90011000	P10909-4;P10909;P10909-5;P10909-2;P10909-3	P10909-4;P10909;P10909-5;P10909-2;P10909-3	Clusterin;Clusterin beta chain;Clusterin alpha chain	CLU	240
0.190630003809929	0.239370003342628	0	0	0.3855200111866	0.184469997882843	0.0596349984407425	0.127910003066063	0.0676319971680641	0.0470039993524551	0.237489998340607	0.492500007152557				5	5	5	9	9	9	72.332	0	40.493	93105000	7	14677000	78428000	P11021	P11021	78 kDa glucose-regulated protein	HSPA5	241
0	0	0	0	0	0	0.125660002231598	0.225769996643066	0.116259999573231	0.0966759994626045	0.179110005497932	0.256529986858368				1	1	1	0.4	0.4	0.4	223.9	0.0016639	5.9968	0	1	0	0	P11055	P11055	Myosin-3	MYH3	242
0.189410001039505	0.27292001247406	0.0666659995913506	0.0642379969358444	0.257569998502731	0.0645060017704964	0.0742399990558624	0.15421000123024	0.0823339968919754	0.0645750015974045	0.225999996066093	0.397859990596771				11	9	9	21.5	17.3	17.3	70.897	0	121.91	519280000	18	223280000	296000000	P11142;P11142-2;P54652	P11142;P11142-2	Heat shock cognate 71 kDa protein	HSPA8	243
0	0	0	0	0	0	0	0	0	0	0	0				1	1	1	1.1	1.1	1.1	127.18	0	9.279	0	1	0	0	P11215;P11215-2	P11215;P11215-2	Integrin alpha-M	ITGAM	244
0	0	0	0	0	0	0.0927750021219254	0.194079995155334	0.15404999256134	0.0934730023145676	0.116669997572899	0.434089988470078				3	2	1	4.9	4	3	96.695	0	15.3	8281400	2	0	8281400	P11216	P11216	Glycogen phosphorylase, brain form	PYGB	245
0	0	0	0	0	0	0.109070003032684	0.1545500010252	0.0994189977645874	0.0721070021390915	0.211319997906685	0.365189999341965				4	4	4	8.5	8.5	8.5	59.256	0	33.013	67464000	5	18538000	48926000	P11413;P11413-2;P11413-3	P11413;P11413-2;P11413-3	Glucose-6-phosphate 1-dehydrogenase	G6PD	246
0	0	0	0	0	0	0	0.191449999809265	0.138129994273186	0.116990000009537	0.223149999976158	0.330269992351532				1	1	1	2.7	2.7	2.7	37.736	0	11.397	0	1	0	0	Q4VXU2-2;P11940-2;Q4VXU2;P11940	Q4VXU2-2;P11940-2;Q4VXU2;P11940	Polyadenylate-binding protein 1-like;Polyadenylate-binding protein 1	PABPC1L;PABPC1	247
0.0863249972462654	0.261929988861084	0.0366949997842312	0.0332419984042645	0.563939988613129	0.0355280004441738	0.107280001044273	0.129350006580353	0.127289995551109	0.0856650024652481	0.147139996290207	0.413789987564087			+	15	8	5	21.5	12.1	7.8	64.416	0	62.1	327970000	10	244590000	83382000	P12035;CON__P12035;Q3SY84;CON__Q3SY84;CON__Q9NSB2;CON__Q6ISB0;Q9NSB2;CON__REFSEQ:XP_932229;CON__O43790;CON__P78386;CON__Q14533;CON__P78385;CON__Q61726;CON__Q6NT21;P78385;P14136-3;O43790;P78386;P14136-2;P14136;Q14533	P12035;CON__P12035	Keratin, type II cytoskeletal 3	KRT3	248
0	0	0	0	0	0	0.107239998877048	0.160720005631447	0.0985129997134209	0.103900000452995	0.175420001149178	0.354209989309311				1	1	1	3.3	3.3	3.3	50.156	0	6.8281	0	1	0	0	P12081-3;P12081-2;P12081-4;P12081	P12081-3;P12081-2;P12081-4;P12081	Histidine--tRNA ligase, cytoplasmic	HARS	249
0.245729997754097	0.474279999732971	0.0262240003794432	0.0279699992388487	0.195700004696846	0.0301029998809099	0.112810000777245	0.170129999518394	0.114150002598763	0.0768639966845512	0.190490007400513	0.290960013866425				4	4	4	22.6	22.6	22.6	16.572	0	26.84	325310000	6	164540000	160770000	P12273	P12273	Prolactin-inducible protein	PIP	250
0.144409999251366	0.1667799949646	0.132280007004738	0.119719997048378	0.323329985141754	0.110019996762276	0.100749999284744	0.187610000371933	0.0993459969758987	0.073233000934124	0.189480006694794	0.304309993982315				6	6	6	22.3	22.3	22.3	36.375	0	54.69	184900000	8	129250000	55654000	P12429	P12429	Annexin A3	ANXA3	251
0.242249995470047	0.415760010480881	0.0505799986422062	0.0779070034623146	0.179189994931221	0.0343099981546402	0	0	0	0	0	0				1	1	1	3	3	3	65.148	0	6.2904	27104000	1	27104000	0	P12956-2;P12956	P12956-2;P12956	X-ray repair cross-complementing protein 6	XRCC6	252
0	0	0	0	0	0	0.0807240009307861	0.145180001854897	0.0641390010714531	0.0766770020127296	0.198109999299049	0.435169994831085				2	2	2	5.6	5.6	5.6	49.973	0	19.35	26806000	2	3892500	22914000	P13489	P13489	Ribonuclease inhibitor	RNH1	253
0.160760000348091	0.211419999599457	0.100419998168945	0.0869660004973412	0.359070003032684	0.102480001747608	0.0625429973006248	0.104800000786781	0.0705299973487854	0.0636840015649796	0.208979994058609	0.472229987382889				8	8	8	9.9	9.9	9.9	95.337	0	84.99	391980000	13	185050000	206930000	P13639;Q15029-2;Q15029-3;Q15029	P13639	Elongation factor 2	EEF2	254
0	0	0	0	0	0	0.0859550014138222	0.298189997673035	0.0948930010199547	0.0691490024328232	0.19072000682354	0.316190004348755				3	3	2	6.5	6.5	4.5	70.288	0	78.355	0	4	0	0	P13796;P13796-2	P13796;P13796-2	Plastin-2	LCP1	255
0	0	0	0	0	0	0.0763010010123253	0.12117999792099	0.0705950036644936	0.0562909990549088	0.22019000351429	0.461259990930557				3	2	2	7	4.8	4.8	65.632	0	13.025	53905000	4	0	53905000	P13797-3;P13797-2;P13797	P13797-3;P13797-2;P13797	Plastin-3	PLS3	256
0.519980013370514	0.307049989700317	0.0298950001597404	0.023335000500083	0.0896240025758743	0.0402610003948212	0	0.0968879982829094	0.115209996700287	0.0758519992232323	0.227569997310638	0.484479993581772				2	2	2	3.8	3.8	3.8	81.224	0	114.48	53430000	3	42514000	10917000	P13798	P13798	Acylamino-acid-releasing enzyme	APEH	257
0	0	0	0	0	0	0.0797519981861115	0.145349994301796	0.103529997169971	0.0548969991505146	0.255320012569427	0.361140012741089				2	1	1	19.1	7.8	7.8	16.07	0	7.5768	6297700	1	0	6297700	P13928-2;P13928	P13928-2;P13928	Annexin A8	ANXA8	258
0	0	0	0	0	0	0.0742589980363846	0.139300003647804	0.0885469987988472	0.0834480002522469	0.177970007061958	0.436470001935959				1	1	1	1.9	1.9	1.9	59.177	0	7.0088	12347000	1	0	12347000	P14314-2;P14314	P14314-2;P14314	Glucosidase 2 subunit beta	PRKCSH	259
0	0	0	0	0	0	0	0.130679994821548	0.0715269967913628	0.089818999171257	0.178039997816086	0.529929995536804				1	1	1	5.1	5.1	5.1	40.532	0	7.9815	14956000	1	0	14956000	P14324-2;P14324	P14324-2;P14324	Farnesyl pyrophosphate synthase	FDPS	260
0.238040000200272	0.250319987535477	0.08924899995327	0.0871469974517822	0.270020008087158	0.0865079984068871	0.0832709968090057	0.139430001378059	0.0801339969038963	0.0675939992070198	0.219099998474121	0.404700011014938				6	6	6	26.2	26.2	26.2	36.573	0	100.26	409310000	9	250300000	159010000	P14550	P14550	Alcohol dehydrogenase [NADP(+)]	AKR1A1	261
0.0667250007390976	0.10029000043869	0.0655400007963181	0.0562710016965866	0.6564000248909	0.05477200075984	0.0711190029978752	0.203639999032021	0.058143001049757	0.0622510015964508	0.284689992666245	0.320160001516342				2	2	2	9.7	9.7	9.7	16.083	0	11.084	103500000	2	88246000	15255000	P14555	P14555	Phospholipase A2, membrane associated	PLA2G2A	262
0.235290005803108	0.292589992284775	0.0477630011737347	0.0479319989681244	0.249720007181168	0.0462159998714924	0.0761609971523285	0.15913000702858	0.07744300365448	0.0639899969100952	0.194609999656677	0.405699998140335				22	22	22	45.6	45.6	45.6	57.936	0	225.86	2957900000	48	1773600000	1184200000	P14618;P14618-2;P14618-3;P30613-2;P30613	P14618;P14618-2;P14618-3	Pyruvate kinase PKM	PKM	263
0.132420003414154	0.0663079991936684	0.101779997348785	0.114289999008179	0.460229992866516	0.124959997832775	0.0778170004487038	0.133589997887611	0.112099997699261	0.0569479987025261	0.153229996562004	0.466309994459152				2	2	2	3	3	3	92.468	0	13.443	18083000	2	7729300	10353000	P14625	P14625	Endoplasmin	HSP90B1	264
0.371520012617111	0.419519990682602	0	0	0.208959996700287	0	0	0	0	0	0	0				1	1	1	8.1	8.1	8.1	10.192	0	6.2276	2210000	1	2210000	0	P14854	P14854	Cytochrome c oxidase subunit 6B1	COX6B1	265
0	0	0	0	0	0	0.0542169995605946	0.100280001759529	0.0692550018429756	0.0714360028505325	0.205770000815392	0.457599997520447				4	4	4	6.3	6.3	6.3	81.744	0	35.774	13042000	4	0	13042000	P14923	P14923	Junction plakoglobin	JUP	266
0.11659000068903	0.280079990625381	0.092339999973774	0.0996740013360977	0.324189990758896	0.0871300026774406	0	0	0	0	0	0				1	1	1	2.7	2.7	2.7	42.064	0	7.9244	12788000	1	12788000	0	P15104	P15104	Glutamine synthetase	GLUL	267
0	0	0	0	0	0	0	0	0	0.326029986143112	0.442640006542206	0.612900018692017				1	1	1	1.3	1.3	1.3	109.54	0	6.9582	3966200	2	0	3966200	P15144	P15144	Aminopeptidase N	ANPEP	268
0.184479996562004	0.201710000634193	0.0911990031599998	0.0757820010185242	0.360419988632202	0.0872690007090569	0.0763939991593361	0.130579993128777	0.0877249985933304	0.0734580010175705	0.219439998269081	0.454420000314713				19	19	19	29.4	29.4	29.4	69.412	0	152.92	615640000	22	297460000	318180000	P15311;P26038;P35241;P35241-5;P35241-4;P35241-3	P15311	Ezrin	EZR	269
0.158910006284714	0.15633000433445	0.0367660000920296	0.035546001046896	0.511139988899231	0.0407559983432293	0.101499997079372	0.133910000324249	0.10826999694109	0.0724629983305931	0.121550001204014	0.446429997682571				12	12	12	40.7	40.7	40.7	26.365	0	106.12	886210000	19	389840000	496370000	P15559-3;P15559-2;P15559	P15559-3;P15559-2;P15559	NAD(P)H dehydrogenase [quinone] 1	NQO1	270
0.241290003061295	0.334129989147186	0.0637639984488487	0	0.324919998645782	0.0358939990401268	0	0	0	0	0	0				5	1	1	44.8	5.6	5.6	15.144	0.0044843	5.6544	5357100	1	5357100	0	P16104;Q8IUE6;Q96QV6;Q71UI9-2;Q71UI9;P0C0S5	P16104;Q8IUE6	Histone H2AX;Histone H2A type 2-B	H2AFX;HIST2H2AB	271
0.120700001716614	0.215859994292259	0.0850910022854805	0.118809998035431	0.338340014219284	0.121200002729893	0.0615010000765324	0.110670000314713	0.0812890008091927	0.0630040019750595	0.218920007348061	0.501299977302551				3	3	3	11.2	11.2	11.2	30.375	0	49.918	99503000	5	27689000	71814000	P16152;P16152-2;O75828	P16152;P16152-2	Carbonyl reductase [NADPH] 1	CBR1	272
0.260569989681244	0.330119997262955	0.0433380007743835	0.0429169982671738	0.266779989004135	0.0575469993054867	0.117640003561974	0.24099999666214	0.115129999816418	0.0827760025858879	0.15174999833107	0.270080000162125				11	8	8	35	25.7	25.7	22.58	0	93.662	256840000	12	57901000	198940000	P16401	P16401	Histone H1.5	HIST1H1B	273
0	0	0	0	0	0	0	0	0	0	0	0				9	2	0	32.1	9.5	0	22.35	0	8	0	0	0	0	P16402	P16402	Histone H1.3	HIST1H1D	274
0.174380004405975	0.397890001535416	0.0369510017335415	0.0489140003919601	0.305290013551712	0.0302750002592802	0.0898889973759651	0.261339992284775	0.0881920009851456	0.0675320029258728	0.168170005083084	0.264699995517731				14	14	4	46	46	18.3	21.364	0	93.171	878700000	14	553930000	324770000	P16403;Q02539;P22492	P16403	Histone H1.2	HIST1H1C	275
0.191530004143715	0.165230005979538	0.131929993629456	0.142179995775223	0.221790000796318	0.14733000099659	0.0764990001916885	0.149810001254082	0.0898889973759651	0.0784450024366379	0.225140005350113	0.380210012197495				3	1	1	5.4	1.7	1.7	71.027	0	10.736	67985000	2	35965000	32021000	P17066;P48741	P17066;P48741	Heat shock 70 kDa protein 6;Putative heat shock 70 kDa protein 7	HSPA6;HSPA7	276
0	0	0	0	0	0	0.114459998905659	0.151820003986359	0.121270000934601	0.0740199983119965	0.158610001206398	0.401349991559982				4	4	4	8.3	8.3	8.3	79.994	0	36.304	47413000	4	0	47413000	P17655;P17655-2	P17655;P17655-2	Calpain-2 catalytic subunit	CAPN2	277
0.197200000286102	0.202309995889664	0.0952029973268509	0.0755150020122528	0.255050003528595	0.0876339972019196	0.0933099985122681	0.166219994425774	0.0965349972248077	0.0630899965763092	0.209010004997253	0.352849990129471				4	4	4	6.9	6.9	6.9	85.018	0	34.988	121330000	7	74190000	47141000	P17858;Q01813;P17858-2;Q01813-2;P08237;P08237-3	P17858;Q01813;P17858-2	ATP-dependent 6-phosphofructokinase, liver type;ATP-dependent 6-phosphofructokinase, platelet type	PFKL;PFKP	278
0.154320001602173	0.249029994010925	0.092851996421814	0.0847700014710426	0.43274998664856	0.065309002995491	0.0753299966454506	0.117109999060631	0.0824630036950111	0.0457330010831356	0.198420003056526	0.452630013227463				10	10	10	39.6	39.6	39.6	26.152	0	87.077	1453900000	22	914850000	539040000	P17931	P17931	Galectin-3	LGALS3	279
0	0	0	0	0	0	0.071153998374939	0.130429998040199	0.0670590028166771	0.0624930001795292	0.170969992876053	0.497900009155273				2	2	1	4.3	4.3	2.3	60.343	0	9.5981	17836000	1	0	17836000	P17987	P17987	T-complex protein 1 subunit alpha	TCP1	280
0	0	0	0	0	0	0.0965510010719299	0.1944600045681	0.0793910026550293	0.0453720018267632	0.298000007867813	0.286220014095306				1	1	1	10.9	10.9	10.9	12.538	0	6.2589	6000500	1	0	6000500	P18077	P18077	60S ribosomal protein L35a	RPL35A	281
0.247380003333092	0.309740006923676	0.0658869966864586	0.0676610022783279	0.236289992928505	0.0546980015933514	0.140900000929832	0	0.0883219987154007	0	0.256669998168945	0.514110028743744				2	2	2	12.1	12.1	12.1	29.225	0	17.597	110320000	3	100700000	9619100	P18124	P18124	60S ribosomal protein L7	RPL7	282
0.208020001649857	0.221249997615814	0.0941469967365265	0.129570007324219	0.347020000219345	0	0.0825399979948997	0.190889999270439	0.0861290022730827	0.0604370012879372	0.205439999699593	0.372240006923676				6	6	6	7.1	7.1	7.1	116.72	0	39.43	62028000	6	4243800	57784000	P18206-2;P18206	P18206-2;P18206	Vinculin	VCL	283
0.591459989547729	0.150069996714592	0.0349830016493797	0.025178000330925	0.174160003662109	0.024150999262929	0	0	0	0	0	0				2	2	1	11.3	11.3	4.4	17.888	0	9.9688	76483000	1	76483000	0	P18510-2;P18510-4;P18510;P18510-3	P18510-2;P18510-4;P18510;P18510-3	Interleukin-1 receptor antagonist protein	IL1RN	284
0.146019995212555	0.401169985532761	0.0283339992165565	0.0514939986169338	0.299080014228821	0.0439779981970787	0.0696019977331161	0.136559993028641	0.0698079988360405	0.0563840009272099	0.165580004453659	0.45006000995636				6	6	6	39.4	39.4	39.4	28.804	0	48.644	165770000	7	49962000	115810000	P18669;P15259;Q8N0Y7	P18669;P15259;Q8N0Y7	Phosphoglycerate mutase 1;Phosphoglycerate mutase 2;Probable phosphoglycerate mutase 4	PGAM1;PGAM2;PGAM4	285
0	0	0	0	0	0	0.0596570000052452	0.0883489996194839	0.0586979985237122	0.0573839992284775	0.211469992995262	0.530870020389557				4	4	4	4.5	4.5	4.5	76.613	0	22.941	13875000	4	0	13875000	P19338	P19338	Nucleolin	NCL	286
0.295709997415543	0.455590009689331	0.0419609993696213	0.0437479987740517	0.155190005898476	0.0369470007717609	0.105970002710819	0.176740005612373	0.136629998683929	0.0852549970149994	0.217669993638992	0.234510004520416				10	10	10	13.1	13.1	13.1	106.46	0	87.586	301490000	13	199330000	102160000	P19823;CON__Q9TRI1	P19823	Inter-alpha-trypsin inhibitor heavy chain H2	ITIH2	287
0.337749987840652	0.603529989719391	0.00825329963117838	0.00473339995369315	0.039682999253273	0.00604980019852519	0.111089996993542	0.213369995355606	0.115819998085499	0.115620002150536	0.217140004038811	0.278030008077621				3	3	3	5.5	5.5	5.5	101.39	0	22.968	114460000	3	100760000	13706000	P19827;P19827-2;CON__Q0VCM5;P19827-3	P19827;P19827-2	Inter-alpha-trypsin inhibitor heavy chain H1	ITIH1	288
0.0820180028676987	0.211400002241135	0.0538519993424416	0.0482169985771179	0.495480000972748	0.0402249991893768	0.0416480004787445	0.0877130031585693	0.0357559993863106	0.0318839997053146	0.212599992752075	0.604439973831177				6	6	6	21.4	21.4	21.4	49.955	0	57.024	465870000	12	349990000	115870000	P19971;P19971-2	P19971;P19971-2	Thymidine phosphorylase	TYMP	289
0	0	0	0	0	0	0.0993900001049042	0.120030000805855	0.0953740030527115	0.0694649964570999	0.169430002570152	0.446319997310638				1	1	1	1	1	1	122.76	0	8.5753	0	1	0	0	Q16720-8;P23634-5;P20020-4;Q01814;P23634;Q01814-5;P23634-8;Q16720;P20020;Q01814-8;Q16720-4;P23634-6;Q01814-2;Q01814-6;P23634-7;Q01814-3;P20020-6;P20020-2;Q16720-2;P20020-5;P23634-2;Q16720-5;Q01814-7;Q16720-3;P23634-3;Q16720-6;Q01814-4;P23634-4;Q16720-7;P20020-1	Q16720-8;P23634-5;P20020-4;Q01814;P23634;Q01814-5;P23634-8;Q16720;P20020;Q01814-8;Q16720-4;P23634-6;Q01814-2;Q01814-6;P23634-7;Q01814-3;P20020-6;P20020-2;Q16720-2;P20020-5;P23634-2;Q16720-5;Q01814-7;Q16720-3;P23634-3;Q16720-6;Q01814-4;P23634-4;Q16720-7;P20020-1	Plasma membrane calcium-transporting ATPase 3;Plasma membrane calcium-transporting ATPase 4;Plasma membrane calcium-transporting ATPase 1;Plasma membrane calcium-transporting ATPase 2	ATP2B3;ATP2B4;ATP2B1;ATP2B2	290
0	0	0	0	0	0	0.106710001826286	0.262089997529984	0.13595999777317	0.085378997027874	0.146610006690025	0.263260006904602				1	1	1	1.8	1.8	1.8	48.206	0	6.1795	11755000	1	0	11755000	P20061	P20061	Transcobalamin-1	TCN1	291
0.146779999136925	0.155609995126724	0.156939998269081	0.122989997267723	0.260060012340546	0.155070006847382	0.0738480016589165	0.142519995570183	0.100939996540546	0.0748549997806549	0.205799996852875	0.384209990501404				4	4	4	7.9	7.9	7.9	50.315	0	26.314	44098000	4	22801000	21297000	P20073-2;P20073	P20073-2;P20073	Annexin A7	ANXA7	292
0	0	0	0	0	0	0.0872510001063347	0.195150002837181	0.0811199992895126	0.0633329972624779	0.218529999256134	0.354609996080399				1	1	1	6.3	6.3	6.3	19.934	0	8.6715	14273000	1	0	14273000	P20340-4;Q9NRW1-2;Q9NRW1;P20340-2;P20340;Q14964	P20340-4;Q9NRW1-2;Q9NRW1;P20340-2;P20340;Q14964	Ras-related protein Rab-6A;Ras-related protein Rab-6B;Ras-related protein Rab-39A	RAB6A;RAB6B;RAB39A	293
0	0	0	0	0	0	0.0695099979639053	0.193560004234314	0.119350001215935	0.0855930000543594	0.221670001745224	0.304069995880127				1	1	1	2	2	2	66.408	0.0045249	5.6682	8205600	2	0	8205600	P20700	P20700	Lamin-B1	LMNB1	294
0.4478600025177	0.28209000825882	0	0	0.27004998922348	0	0	0	0	0	0	0				4	1	1	5.8	1	1	71.894	0.0087719	5.6113	810940	1	810940	0	P20810-4;P20810-8;P20810-2;P20810;P20810-3	P20810-4;P20810-8;P20810-2;P20810	Calpastatin	CAST	295
0.403079986572266	0.350989997386932	0.057888001203537	0.0247939992696047	0.181069999933243	0.0456780008971691	0.0918499976396561	0.116200000047684	0.091280996799469	0.0893630012869835	0.195590004324913	0.476269990205765				7	7	4	9.9	9.9	5.6	80.264	0	72.68	264300000	11	183470000	80827000	P20810-9;P20810-5;P20810-10;P20810-7;P20810-6	P20810-9;P20810-5;P20810-10;P20810-7;P20810-6	Calpastatin	CAST	296
0.221520006656647	0.26622000336647	0.0738219991326332	0.0652289986610413	0.314390003681183	0.0588110014796257	0.0829270035028458	0.128040000796318	0.0926019996404648	0.0780839994549751	0.192709997296333	0.45932999253273				5	5	5	8.6	8.6	8.6	56.5	0	37.794	70057000	6	18946000	51111000	P21281;P15313	P21281	V-type proton ATPase subunit B, brain isoform	ATP6V1B2	297
0	0	0	0	0	0	0.10309000313282	0.23319000005722	0.140080004930496	0.0946239978075027	0.13900999724865	0.317669987678528				3	3	3	1.8	1.8	1.8	280.01	0	22.608	23269000	3	0	23269000	P21333-2;P21333	P21333-2;P21333	Filamin-A	FLNA	298
0.269380003213882	0.307110011577606	0.0603380016982555	0.0564570017158985	0.276059985160828	0.0569729991257191	0.065481998026371	0.146559998393059	0.0793960019946098	0.0616060011088848	0.23861999809742	0.420890003442764				12	12	12	19.8	19.8	19.8	77.328	0	113	1249900000	20	841110000	408780000	P21980;P21980-2;P21980-3	P21980;P21980-2	Protein-glutamine gamma-glutamyltransferase 2	TGM2	299
0.139320001006126	0.41457000374794	0.0353900007903576	0	0.410719990730286	0	0	0	0	0	0	1				1	1	1	1.5	1.5	1.5	80.287	0	14.308	34845000	2	34845000	0	P22079	P22079	Lactoperoxidase	LPO	300
0.163420006632805	0.420060008764267	0.0384999997913837	0.0297759994864464	0.287070006132126	0.0253389999270439	0.106720000505447	0.203820005059242	0.104639999568462	0.0903960019350052	0.214220002293587	0.375169992446899				9	9	9	12.6	12.6	12.6	113.8	0	96.062	160730000	14	85537000	75193000	P22314-2;P22314	P22314-2;P22314	Ubiquitin-like modifier-activating enzyme 1	UBA1	301
0	0	0	0	0	0	0.0758579969406128	0.215100005269051	0.0752950012683868	0.0740910023450851	0.166960000991821	0.404080003499985				3	3	3	25.7	25.7	25.7	17.298	0	25.341	97398000	3	0	97398000	P22392;P22392-2;O60361;P15531;P15531-2	P22392;P22392-2;O60361;P15531;P15531-2	Nucleoside diphosphate kinase B;Putative nucleoside diphosphate kinase;Nucleoside diphosphate kinase A	NME2;NME2P1;NME1	302
0.205180004239082	0.303620010614395	0.0529490001499653	0.0481389984488487	0.282920002937317	0.0453910008072853	0.153919994831085	0	0	0	0.294860005378723	0.705139994621277				6	6	0	21.8	21.8	0	37.429	0	71.548	76877000	7	54643000	22234000	P22626	P22626	Heterogeneous nuclear ribonucleoproteins A2/B1	HNRNPA2B1	303
0.302320003509521	0.21127000451088	0	0	0.486420005559921	0	0.0519630014896393	0.127949997782707	0.0684340000152588	0.0329269990324974	0.231580004096031	0.482369989156723				2	2	1	17.1	17.1	11.1	13.085	0	13.16	89731000	3	19231000	70500000	P23083	P23083	Ig heavy chain V-I region V35		304
0	0.571969985961914	0.428030014038086	0	0	0	0	0	0	0	0	0				1	1	1	5.3	5.3	5.3	26.688	0	13.719	11671000	1	11671000	0	P23396;P23396-2	P23396;P23396-2	40S ribosomal protein S3	RPS3	305
0	0	0	0	0	0	0.0627610012888908	0.155410006642342	0.131080001592636	0.0888800024986267	0.224199995398521	0.337669998407364				1	1	1	3.2	3.2	3.2	47.716	0	6.7351	0	1	0	0	P23526	P23526	Adenosylhomocysteinase	AHCY	306
0.128000006079674	0.425749987363815	0.133289992809296	0.1735700070858	0.271770000457764	0.107749998569489	0.0983659997582436	0.150499999523163	0.0938350036740303	0.0781010016798973	0.216330006718636	0.355190008878708				7	7	7	36.7	36.7	36.7	18.502	0	54.084	241350000	10	28172000	213180000	P23528;Q9Y281-3;Q9Y281	P23528	Cofilin-1	CFL1	307
0	0	0	0	0	0	0.0373129993677139	0.81370997428894	0.0320260003209114	0.0280179996043444	0.0420110002160072	0.046925000846386				1	1	1	4.7	4.7	4.7	27.807	0	8.0444	25824000	1	0	25824000	P24158	P24158	Myeloblastin	PRTN3	308
0.40378001332283	0.221070006489754	0	0.0898130014538765	0.203820005059242	0.0815220028162003	0.0713369995355606	0.143059998750687	0.0791219994425774	0.0706309974193573	0.221080005168915	0.448159992694855				3	3	3	12.9	12.9	12.9	24.763	0	31.442	20776000	3	0	20776000	P24534	P24534	Elongation factor 1-beta	EEF1B2	309
0.27454999089241	0.217020004987717	0.0599270015954971	0.0576360002160072	0.354820013046265	0.0576030015945435	0.0848580002784729	0.170890003442764	0.0857380032539368	0.0705019980669022	0.27335000038147	0.313510000705719				11	11	11	44.3	44.3	44.3	34.258	0	111.97	3468100000	21	2692100000	775980000	P25311	P25311	Zinc-alpha-2-glycoprotein	AZGP1	310
0.532880008220673	0.396620005369186	0	0	0.132750004529953	0	0.0539380013942719	0.104889996349812	0.0736560001969337	0.0703319981694221	0.231710001826286	0.495559990406036				5	5	5	20.5	20.5	20.5	29.555	0	58.094	154610000	8	52518000	102090000	P25786;P25786-2	P25786;P25786-2	Proteasome subunit alpha type-1	PSMA1	311
0.23819999396801	0.199699997901917	0.0897400006651878	0.0806899964809418	0.306939989328384	0.0847280025482178	0.0775889977812767	0.134540006518364	0.10530000180006	0.096440002322197	0.21628999710083	0.369850009679794				2	2	2	12.5	12.5	12.5	27.647	0	26.509	43280000	3	27164000	16116000	P25788-2;P25788	P25788-2;P25788	Proteasome subunit alpha type-3	PSMA3	312
0.203999996185303	0.312180012464523	0.0688590034842491	0.0424619987607002	0.315340012311935	0.0571600012481213	0.0814919993281364	0.116460002958775	0.0679899975657463	0.0676039978861809	0.21594999730587	0.450500011444092				1	1	1	3.4	3.4	3.4	29.483	0	9.1445	56245000	2	25750000	30495000	P25789	P25789	Proteasome subunit alpha type-4	PSMA4	313
0	0	0	0	0	0	0.0770019963383675	0.18648000061512	0.117849998176098	0.0883980020880699	0.284159988164902	0.246110007166862				2	2	1	34.7	34.7	17.9	10.4	0	14.115	10784000	1	0	10784000	P25815	P25815	Protein S100-P	S100P	314
0.267419993877411	0.344480007886887	0.0445769988000393	0.0334989987313747	0.271030008792877	0.0389880016446114	0.0587200000882149	0.149340003728867	0.0777129977941513	0.0611970014870167	0.304109990596771	0.41075000166893				5	5	5	15.6	15.6	15.6	24.261	0	44.362	39098000	5	20852000	18246000	P26373;P26373-2	P26373	60S ribosomal protein L13	RPL13	315
0.132939994335175	0.188189998269081	0.147750005125999	0.148039996623993	0.218280002474785	0.14835000038147	0.119130000472069	0.230959996581078	0.117760002613068	0.0862440019845963	0.177210003137589	0.274619996547699				5	5	5	36.6	36.6	36.6	11.728	0	49.485	1094500000	9	355560000	738980000	P26447	P26447	Protein S100-A4	S100A4	316
0	0.170910000801086	0.0950869992375374	0.0668030008673668	0.583819985389709	0.0833799988031387	0.070812001824379	0.24176000058651	0.142169997096062	0.093350000679493	0.154510006308556	0.297560006380081				3	3	2	8.2	8.2	5.3	50.118	0	26.266	19929000	4	9678400	10251000	P26641;P26641-2	P26641;P26641-2	Elongation factor 1-gamma	EEF1G	317
0.207739993929863	0.223039999604225	0.131530001759529	0.108989998698235	0.231059998273849	0.117940001189709	0.129189997911453	0.204950004816055	0.139589995145798	0.102289997041225	0.174950003623962	0.234009996056557				4	4	4	9.4	9.4	9.4	31.73	0	39.959	82308000	6	25563000	56745000	P27105;P27105-2	P27105	Erythrocyte band 7 integral membrane protein	STOM	318
0.453370004892349	0.445959985256195	0.0121889999136329	0.00974410027265549	0.0700239986181259	0.00870839972048998	0.0888170003890991	0.133629992604256	0.0845249965786934	0.0646139979362488	0.196109995245934	0.445109993219376				6	4	3	29	22	22	27.764	0	28.17	282220000	4	233530000	48689000	P27348	P27348	14-3-3 protein theta	YWHAQ	319
0	0	0	0	0	0	0	0	0	0	0	0				1	1	1	4.2	4.2	4.2	38.274	0	15.212	0	2	0	0	P27361-2;P27361-3;P27361	P27361-2;P27361-3;P27361	Mitogen-activated protein kinase 3	MAPK3	320
0	0	0	0	0	0	0.0953750014305115	0.215890005230904	0.0962499976158142	0.0827429965138435	0.174280002713203	0.333519995212555				2	2	2	8.2	8.2	8.2	35.554	0	11.102	23298000	2	0	23298000	P27695	P27695	DNA-(apurinic or apyrimidinic site) lyase;DNA-(apurinic or apyrimidinic site) lyase, mitochondrial	APEX1	321
0	0	0	0	0	0	0.115039996802807	0.192629992961884	0.0925029963254929	0.0845730006694794	0.144480004906654	0.344969987869263				4	4	4	17.7	17.7	17.7	48.141	0	24.165	25599000	5	0	25599000	P27797	P27797	Calreticulin	CALR	322
0.540300011634827	0.459699988365173	0	0	0	0	0	0	0	0	0	0				1	1	1	1.9	1.9	1.9	85.251	0	16.95	3426300	1	3426300	0	P27816-5;P27816-4;P27816-2;P27816-6;P27816	P27816-5;P27816-4;P27816-2;P27816-6;P27816	Microtubule-associated protein 4	MAP4	323
0.14936999976635	0.194260001182556	0.0998440012335777	0.0893340036273003	0.343309998512268	0.123889997601509	0.0642850026488304	0.0995780006051064	0.0816439986228943	0.0800110027194023	0.20762999355793	0.466850012540817				1	1	1	6.2	6.2	6.2	26.411	0	6.9583	76302000	2	61502000	14799000	P28066	P28066	Proteasome subunit alpha type-5	PSMA5	324
0	0	0	0	0	0	0.0585060007870197	0.150360003113747	0.0796990022063255	0.0893929973244667	0.234150007367134	0.387890011072159				1	1	1	5.7	5.7	5.7	29.204	0.0045045	5.6604	8098700	1	0	8098700	P28070	P28070	Proteasome subunit beta type-4	PSMB4	325
0	0	0	0	0	0	0.0919909998774529	0.140760004520416	0.0772460028529167	0.0587860010564327	0.256529986858368	0.360619992017746				3	3	3	13	13	13	25.357	0	28.524	26551000	3	0	26551000	P28072	P28072	Proteasome subunit beta type-6	PSMB6	326
0	0	0	0	0	0	0.082226000726223	0.172260001301765	0.121490001678467	0.113210000097752	0.200509995222092	0.310310006141663				2	2	1	7.3	7.3	4.4	36.432	0	19.512	16012000	3	8263800	7748100	P28482-2;P28482	P28482-2;P28482	Mitogen-activated protein kinase 1	MAPK1	327
0.225899994373322	0.104180000722408	0.168709993362427	0.125909999012947	0.257939994335175	0.117370001971722	0.0655110031366348	0.112369999289513	0.0876450017094612	0.0717099979519844	0.17213000357151	0.527629971504211				4	4	4	11.1	11.1	11.1	52.771	0	32.628	70309000	5	14830000	55479000	P28838-2;P28838	P28838-2;P28838	Cytosol aminopeptidase	LAP3	328
0	0	0	0	0	0	0.104900002479553	0.138569995760918	0.0820349976420403	0.0549620017409325	0.265060007572174	0.466459989547729				2	2	2	8	8	8	36.694	0	23.465	15781000	2	0	15781000	P29218-3;P29218;P29218-2	P29218-3;P29218;P29218-2	Inositol monophosphatase 1	IMPA1	329
0.133839994668961	0.226899996399879	0.0361259989440441	0.0376119986176491	0.482329994440079	0.0455450005829334	0.0673260018229485	0.139060005545616	0.075373001396656	0.0602080002427101	0.110069997608662	0.544380009174347				24	24	23	40.8	40.8	39	67.877	0	219	3337000000	51	1514400000	1822600000	P29401;P29401-2	P29401;P29401-2	Transketolase	TKT	330
0	0	0	0	0	0	0.0716930031776428	0.131659999489784	0	0.116010002791882	0.183640003204346	0.496989995241165				2	2	1	11.7	11.7	8.5	31.121	0	20.868	9811300	1	0	9811300	P29692;P29692-3;P29692-4;P29692-2	P29692;P29692-3;P29692-4;P29692-2	Elongation factor 1-delta	EEF1D	331
0.357030004262924	0.200460001826286	0.118320003151894	0	0.177190005779266	0.14699000120163	0.101120002567768	0.149959996342659	0.0833979994058609	0.0661910027265549	0.243440002202988	0.293520003557205				5	5	5	28.6	28.6	28.6	25.035	0	33.872	181910000	8	0	181910000	P30041	P30041	Peroxiredoxin-6	PRDX6	332
0	0	0	0	1	0	0	0	0	0	0	0				1	1	1	6.8	6.8	6.8	22.119	0	7.5558	8019000	1	8019000	0	P30043	P30043	Flavin reductase (NADPH)	BLVRB	333
0.211009994149208	0.252660006284714	0.0778909996151924	0.0604109987616539	0.309899985790253	0.0881320014595985	0.0710790008306503	0.116279996931553	0.081667996942997	0.0575850009918213	0.209399998188019	0.481860011816025				8	8	8	58.6	58.6	58.6	17.031	0	65.828	288760000	18	57415000	231350000	P30044-2;P30044;P30044-3;P30044-4	P30044-2;P30044;P30044-3	Peroxiredoxin-5, mitochondrial	PRDX5	334
0.286440014839172	0.464219987392426	0	0	0.329510003328323	0.166909992694855	0.09026999771595	0.178810000419617	0.0931010022759438	0.0839610025286674	0.268350005149841	0.404520004987717				5	5	5	25	25	25	25.855	0	69.037	88726000	8	24734000	63992000	P30085-3;P30085;P30085-2	P30085-3;P30085;P30085-2	UMP-CMP kinase	CMPK1	335
0.339879989624023	0.366320013999939	0.0409240014851093	0.0393389984965324	0.151390001177788	0.0446470007300377	0.066880002617836	0.0681689977645874	0.0593339987099171	0.0446420013904572	0.239759996533394	0.520410001277924				2	2	2	8.6	8.6	8.6	21.057	0	24.328	494230000	4	206790000	287440000	P30086	P30086	Phosphatidylethanolamine-binding protein 1;Hippocampal cholinergic neurostimulating peptide	PEBP1	336
0.303730010986328	0.371199995279312	0	0	0.456010013818741	0	0.056853998452425	0.114780001342297	0.056292999535799	0.0415900014340878	0.230240002274513	0.522740006446838				8	8	8	18	18	18	56.782	0	59.312	155760000	11	29393000	126360000	P30101	P30101	Protein disulfide-isomerase A3	PDIA3	337
0.2846400141716	0.331440001726151	0	0	0.383920013904572	0	0.0780489966273308	0.124140001833439	0.0649409964680672	0	0.263579994440079	0.469280004501343				1	1	1	2.9	2.9	2.9	50.097	0	10.108	32029000	2	20262000	11766000	P30520	P30520	Adenylosuccinate synthetase isozyme 2	ADSS	338
0.166850000619888	0.207359999418259	0.0979039967060089	0.102030001580715	0.302870005369186	0.125870004296303	0.0939640030264854	0.152820006012917	0.0967639982700348	0.081276997923851	0.196349993348122	0.353749990463257				17	17	17	38.5	38.5	38.5	42.741	0	173.74	2588400000	34	1922700000	665710000	P30740;P30740-2	P30740	Leukocyte elastase inhibitor	SERPINB1	339
0.239930003881454	0.154770001769066	0.0530080012977123	0.0481429994106293	0.422829985618591	0.0549880005419254	0.0838439986109734	0.121639996767044	0.087957002222538	0.0702079981565475	0.117499999701977	0.560350000858307				15	15	13	30.2	30.2	28.3	50.394	0	116.19	1308500000	22	525110000	783420000	P30838;P48448;P43353-2;P43353;P51648;P51648-2	P30838	Aldehyde dehydrogenase, dimeric NADP-preferring	ALDH3A1	340
0.222499996423721	0.145620003342628	0.0435619987547398	0.0440870001912117	0.61422997713089	0.03872299939394	0.111929997801781	0.291440010070801	0.11191999912262	0.0915540009737015	0.151219993829727	0.240639999508858				14	14	14	61.9	61.9	61.9	19.25	0	294.81	64521000000	92	55355000000	9165100000	P31025;Q5VSP4	P31025	Lipocalin-1	LCN1	341
0	0	0	0	0	0	0.0677440017461777	0.12601999938488	0.0630950033664703	0.0441609993577003	0.206410005688667	0.482730001211166				2	2	2	7.4	7.4	7.4	32.964	0	10.827	22505000	2	0	22505000	P31153-2;P31153	P31153-2;P31153	S-adenosylmethionine synthase isoform type-2	MAT2A	342
0.270159989595413	0.266579985618591	0	0.25942999124527	0.203830003738403	0	0	0.163990005850792	0.133180007338524	0	0.177459999918938	0.525370001792908				2	2	2	4.2	4.2	4.2	64.523	0	12.197	6965800	2	3476900	3488800	P31939-2;P31939	P31939-2;P31939	Bifunctional purine biosynthesis protein PURH;Phosphoribosylaminoimidazolecarboxamide formyltransferase;IMP cyclohydrolase	ATIC	343
0.087398000061512	0.318679988384247	0.0295129995793104	0.0256510004401207	0.492529988288879	0.0405599996447563	0.0722149983048439	0.147369995713234	0.0847119987010956	0.0598659999668598	0.140430003404617	0.467110008001328				6	6	6	23.1	23.1	23.1	23.012	0	51.705	271730000	13	127110000	144620000	P31941;P31941-2;Q9UH17-3;Q9UH17	P31941;P31941-2;Q9UH17-3;Q9UH17	DNA dC->dU-editing enzyme APOBEC-3A;DNA dC->dU-editing enzyme APOBEC-3B	APOBEC3A;APOBEC3B	344
0	0	0	0	0	0	0.112649999558926	0.210659995675087	0.0802640020847321	0	0.189649999141693	0.406780004501343				1	1	1	6.5	6.5	6.5	22.322	0	19.92	0	1	0	0	P31942-4;P31942-3;P31942-2;P31942	P31942-4;P31942-3;P31942-2;P31942	Heterogeneous nuclear ribonucleoprotein H3	HNRNPH3	345
0	0	0	0	0	0	0.0737880021333694	0.114929996430874	0.0673820003867149	0.0605020001530647	0.488050013780594	0.179409995675087				2	2	2	9.9	9.9	9.9	27.679	0	12.104	77965000	2	0	77965000	P31944	P31944	Caspase-14;Caspase-14 subunit p17, mature form;Caspase-14 subunit p10, mature form;Caspase-14 subunit p20, intermediate form;Caspase-14 subunit p8, intermediate form	CASP14	346
0.147440001368523	0.195439994335175	0.0936240032315254	0.11811999976635	0.307330012321472	0.138050004839897	0.0626149997115135	0.076945997774601	0.0764240026473999	0.0813890025019646	0.197530001401901	0.505100011825562				7	4	0	32.9	19.5	0	28.082	0	45.378	15087000	3	0	15087000	P31946	P31946	14-3-3 protein beta/alpha;14-3-3 protein beta/alpha, N-terminally processed	YWHAB	347
0	0	0	0	0	0	0.0947270020842552	0.0971509963274002	0.0977279990911484	0.0797690004110336	0.192919999361038	0.437700003385544				7	2	1	32.8	4.5	4.5	27.85	0	10.261	57474000	1	0	57474000	P31946-2	P31946-2	14-3-3 protein beta/alpha;14-3-3 protein beta/alpha, N-terminally processed	YWHAB	348
0.152989998459816	0.381460011005402	0.0689359977841377	0.0608029998838902	0.257079988718033	0.0711610019207001	0.0811180025339127	0.113629996776581	0.0906729996204376	0.0606329999864101	0.193350002169609	0.477010011672974				15	15	13	72.2	72.2	68.5	24.336	0	132.38	1306200000	23	670750000	635470000	P31947-2;P31947	P31947-2;P31947	14-3-3 protein sigma	SFN	349
0	0	0	0	0	0	0.0891809985041618	0.130419999361038	0.0551569983363152	0.0594430007040501	0.211359992623329	0.454439997673035				2	2	1	2.5	2.5	2.5	59.777	0	10.795	14500000	1	0	14500000	P31948-3;P31948	P31948-3;P31948	Stress-induced-phosphoprotein 1	STIP1	350
0.136620000004768	0.174490004777908	0.15064999461174	0.121270000934601	0.275920003652573	0.131579995155334	0.117200002074242	0.198949992656708	0.0997319966554642	0.112400002777576	0.196810007095337	0.267870008945465				6	6	5	44.8	44.8	42.9	11.74	0	38.897	141420000	8	30944000	110470000	P31949	P31949	Protein S100-A11;Protein S100-A11, N-terminally processed	S100A11	351
0.182280004024506	0.165069997310638	0.112379997968674	0.114179998636246	0.288309991359711	0.137779995799065	0.0985350012779236	0.151590004563332	0.103790000081062	0.0741880014538765	0.173280000686646	0.393510013818741				4	3	3	22.7	17.2	17.2	21.892	0	20.007	196730000	5	104510000	92220000	P32119	P32119	Peroxiredoxin-2	PRDX2	352
0	0	0	0	0	0	0.039732001721859	0.0705550014972687	0.0748609974980354	0.0391740016639233	0.20474000275135	0.570940017700195				1	1	1	1.9	1.9	1.9	67.93	0.0015924	5.8698	6677200	1	0	6677200	P32455	P32455	Interferon-induced guanylate-binding protein 1	GBP1	353
0	0	0	0	1	0	0.102099999785423	0.166679993271828	0.0930470004677773	0	0.187040001153946	0.451130002737045				2	2	2	3.2	3.2	3.2	109.68	0	19.243	10777000	2	4187700	6589800	P33176;O60282-2;O60282;Q12840	P33176;O60282-2;O60282;Q12840	Kinesin-1 heavy chain;Kinesin heavy chain isoform 5C;Kinesin heavy chain isoform 5A	KIF5B;KIF5C;KIF5A	354
0	0	0	0	0	0	0.122670002281666	0.133489996194839	0.112949997186661	0.0807709991931915	0.303220003843307	0.246900007128716				1	1	1	5.4	5.4	5.4	15.689	0	6.2579	15044000	1	0	15044000	P34932-2;P34932	P34932-2;P34932	Heat shock 70 kDa protein 4	HSPA4	355
0	0	0	0	0	0	0.0803550034761429	0.153640002012253	0.0512589998543262	0.0847840011119843	0.232769995927811	0.397190004587173				2	2	2	4.9	4.9	4.9	59.549	0	11.335	9266200	2	2450100	6816100	P35221-3;P35221;P35221-2;P26232-4;P26232-6;P26232-3;P26232-2;P26232-5;P26232	P35221-3;P35221;P35221-2;P26232-4;P26232-6;P26232-3;P26232-2;P26232-5;P26232	Catenin alpha-1;Catenin alpha-2	CTNNA1;CTNNA2	356
0	0	0	0	0	0	0.107409998774529	0.158879995346069	0.0445579998195171	0.0717599987983704	0.220939993858337	0.396450012922287				1	1	1	3.2	3.2	3.2	42.621	0	6.165	0	1	0	0	P35237	P35237	Serpin B6	SERPINB6	357
0.623350024223328	0.275609999895096	0	0	0	0.335819989442825	0.155220001935959	0.16559000313282	0.139719992876053	0.0629649981856346	0.263550013303757	0.355780005455017				2	2	2	21.9	21.9	21.9	14.787	0	38.395	40867000	4	21865000	19002000	P35268	P35268	60S ribosomal protein L22	RPL22	358
0.131410002708435	0.357560008764267	0.102490000426769	0.0824939981102943	0.270680010318756	0.0732119977474213	0.0719709992408752	0.151140004396439	0.0924270004034042	0.0710069984197617	0.299160003662109	0.30579999089241			+	12	12	12	26.2	26.2	26.2	62.064	0	114.18	443250000	20	318600000	124650000	P35527;CON__P35527	P35527;CON__P35527	Keratin, type I cytoskeletal 9	KRT9	359
0.143209993839264	0.225720003247261	0.0676549971103668	0.0548780001699924	0.421299993991852	0.0703260004520416	0.0955189988017082	0.207760006189346	0.0942450016736984	0.0775799974799156	0.180299997329712	0.352160006761551				18	17	17	11.6	10.8	10.8	226.53	0	203.44	289240000	21	136830000	152420000	P35579;P35579-2;P35749-4;P35749-3;P35749;P35749-2	P35579;P35579-2	Myosin-9	MYH9	360
0	0.291170001029968	0	0	0.708829998970032	0	0	0	0	0	0	0				1	1	1	7.5	7.5	7.5	11.776	0	6.735	0	2	0	0	P35754	P35754	Glutaredoxin-1	GLRX	361
0.463640004396439	0	0	0	0.255490005016327	0.280869990587234	0	0.141530007123947	0.187429994344711	0.157039999961853	0.19361999630928	0.320380002260208				3	3	2	11.7	11.7	10.2	22.706	0	15.483	2102900	2	2102900	0	P36543-3;P36543;P36543-2	P36543-3;P36543;P36543-2	V-type proton ATPase subunit E 1	ATP6V1E1	362
0.343430012464523	0.393449991941452	0.0212539993226528	0.0210810005664825	0.199760004878044	0.0210209991782904	0.0578319989144802	0.132630005478859	0.0821380019187927	0.0639149993658066	0.248989999294281	0.414499998092651				2	2	2	4.7	4.7	4.7	47.697	0	20.722	55695000	2	47194000	8500800	P36578	P36578	60S ribosomal protein L4	RPL4	363
0	1	0	0	0	0	0.0779900029301643	0.131899997591972	0.0844739973545074	0.0576889999210835	0.195810005068779	0.428090006113052				4	4	3	18.7	18.7	14.1	42.1	0	37.934	20788000	3	3215000	17573000	P36952;P36952-2	P36952	Serpin B5	SERPINB5	364
0	0	0	0	0	0	0.11574000120163	0.205410003662109	0.106179997324944	0.096341997385025	0.207719996571541	0.263379991054535				2	2	2	4.5	4.5	4.5	46.312	0	18.216	5602700	2	0	5602700	P36955	P36955	Pigment epithelium-derived factor	SERPINF1	365
0.171489998698235	0.234060004353523	0.137620002031326	0.120860002934933	0.27208998799324	0.10300999879837	0.0986609980463982	0.140039995312691	0.072051003575325	0.0482410006225109	0.345090001821518	0.392569988965988				7	7	7	36.7	36.7	36.7	22.391	0	54.792	400180000	11	305550000	94633000	P37802;P37802-2;Q9UI15	P37802;P37802-2	Transgelin-2	TAGLN2	366
0.201959997415543	0.321280002593994	0.0755819976329803	0.0796620026230812	0.228389993309975	0.0538779981434345	0.0607380010187626	0.140589997172356	0.0803849995136261	0.071433998644352	0.251819998025894	0.388220012187958				6	6	6	18.4	18.4	18.4	37.54	0	36.989	137270000	7	17059000	120210000	P37837	P37837	Transaldolase	TALDO1	367
0.345999985933304	0.319279998540878	0.0726059973239899	0.0791810005903244	0.157969996333122	0.0728119984269142	0.111709997057915	0.167620003223419	0.0881109982728958	0.0655589997768402	0.19208000600338	0.41389000415802				5	5	5	10.4	10.4	10.4	64.735	0	45.107	65335000	5	45200000	20135000	P38606-2;P38606	P38606-2;P38606	V-type proton ATPase catalytic subunit A	ATP6V1A	368
0	0	0	0	0	0	0	0	0	0	0	0				2	1	1	7.1	3.2	3.2	46.871	0	7.7155	981570	4	981570	0	P38919	P38919	Eukaryotic initiation factor 4A-III;Eukaryotic initiation factor 4A-III, N-terminally processed	EIF4A3	369
0.192609995603561	0.203930005431175	0.0921379998326302	0.0816180035471916	0.345070004463196	0.0775879994034767	0.0627570003271103	0.103050000965595	0.0569170005619526	0.0450869984924793	0.173350006341934	0.548969984054565				9	9	9	24.3	24.3	24.3	36.856	0	85.258	717520000	15	364070000	353450000	P40121-2;P40121	P40121-2;P40121	Macrophage-capping protein	CAPG	370
0.207039996981621	0.157030001282692	0	0	0.63594001531601	0	0	0	0	0	0	0				1	1	1	2.7	2.7	2.7	53.288	0	10.629	8810800	1	8810800	0	P40227-2;P40227	P40227-2;P40227	T-complex protein 1 subunit zeta	CCT6A	371
0	0	0	0	0	0	0.0719470009207726	0.121899999678135	0.141929998993874	0.0539520010352135	0.219669997692108	0.390599995851517				1	1	1	4	4	4	28.936	0.004451	5.6409	17745000	1	0	17745000	P40306	P40306	Proteasome subunit beta type-10	PSMB10	372
0	0	0	0	0	0	0.103289999067783	0.158219993114471	0.064969003200531	0.0487649999558926	0.20006999373436	0.399150013923645				3	3	2	9.3	9.3	6.2	41.481	0	32.307	50967000	2	0	50967000	P40394;P40394-2	P40394;P40394-2	Alcohol dehydrogenase class 4 mu/sigma chain	ADH7	373
0	0	0	0	0	0	0.0520320013165474	0.0917019993066788	0.0502780005335808	0.0463970005512238	0.258439987897873	0.501150012016296				1	1	1	7.8	7.8	7.8	12.134	0	6.3177	12999000	1	0	12999000	Q6NVV1;P40429	Q6NVV1;P40429	Putative 60S ribosomal protein L13a protein RPL13AP3;60S ribosomal protein L13a	RPL13AP3;RPL13A	374
0.164590001106262	0.356379985809326	0.0507870018482208	0.0517450012266636	0.31878998875618	0.0532919988036156	0.101960003376007	0.145099997520447	0.0903000012040138	0.0662439987063408	0.199750006198883	0.388830006122589				3	3	3	17.1	17.1	17.1	27.025	0	25.249	250010000	5	199830000	50177000	P40925-2;P40925;P40925-3	P40925-2;P40925;P40925-3	Malate dehydrogenase, cytoplasmic	MDH1	375
0.430480003356934	0.569519996643066	0	0	1	0	0.0770599991083145	0.100610002875328	0.0511390008032322	0.0339590013027191	0.161190003156662	0.55333000421524				3	3	3	9.5	9.5	9.5	30.875	0	21.065	22402000	4	13714000	8687900	P40926-2;P40926	P40926-2;P40926	Malate dehydrogenase, mitochondrial	MDH2	376
0	0	0	0	0	0	0	0	0	0	0	0				1	1	1	3.4	3.4	3.4	50.529	0	9.4398	5879300	1	5879300	0	Q2VIR3-2;Q2VIR3;P41091	Q2VIR3-2;Q2VIR3;P41091	Putative eukaryotic translation initiation factor 2 subunit 3-like protein;Eukaryotic translation initiation factor 2 subunit 3	EIF2S3L;EIF2S3	377
0	0	0	0	0	0	0.122019998729229	0.239940002560616	0.170249998569489	0.130590006709099	0.136409997940063	0.255369991064072				1	1	1	3.9	3.9	3.9	45.836	0	15.686	27347000	2	0	27347000	P41218	P41218	Myeloid cell nuclear differentiation antigen	MNDA	378
0	0	0	0	0	0	0.0819159969687462	0.129639998078346	0.0948299989104271	0.0783170014619827	0.233869999647141	0.381419986486435				1	1	1	5.4	5.4	5.4	23.106	0.0045802	5.7103	0	1	0	0	Q6NXS1;P41236	Q6NXS1;P41236	Protein phosphatase inhibitor 2-like protein 3;Protein phosphatase inhibitor 2	PPP1R2P3;PPP1R2	379
0	0	0	0	0	0	0.0686089992523193	0.135719999670982	0.0506640002131462	0.0503219999372959	0.1944600045681	0.500230014324188				1	1	1	2.2	2.2	2.2	83.165	0.0045386	5.6739	0	1	0	0	P41250	P41250	Glycine--tRNA ligase	GARS	380
0	0	0	0	0	0	0.0774910002946854	0.166290000081062	0.183379992842674	0.0796409994363785	0.180889993906021	0.309410005807877				1	1	1	1.7	1.7	1.7	83.042	0	6.1898	0	2	0	0	P42224-2;P42224	P42224-2;P42224	Signal transducer and activator of transcription 1-alpha/beta	STAT1	381
0.531459987163544	0.468540012836456	0	0	0	0	0	0	0	0	0	0				1	1	1	4	4	4	31.608	0	8.6903	3383400	2	3383400	0	P42574	P42574	Caspase-3;Caspase-3 subunit p17;Caspase-3 subunit p12	CASP3	382
0.161779999732971	0.234190002083778	0.0700260028243065	0.0569280013442039	0.358269989490509	0.0850410014390945	0.0956370010972023	0.167610004544258	0.0842989981174469	0.118979997932911	0.180399999022484	0.338220000267029				2	2	2	4.7	4.7	4.7	55.52	0	25.698	131460000	4	98813000	32644000	P43490	P43490	Nicotinamide phosphoribosyltransferase	NAMPT	383
0	0	0	0	0	0	0.0747099965810776	0.167779996991158	0.0584030002355576	0.0548770017921925	0.197510004043579	0.446720004081726				1	1	1	1.7	1.7	1.7	53.819	0.0031299	5.825	0	1	0	0	P45452	P45452	Collagenase 3	MMP13	384
0	0	0	0	0	0	0	0.0632859990000725	0.0560959987342358	0.0533550009131432	0.17247000336647	0.654789984226227				1	1	1	4.2	4.2	4.2	30.412	0	15.388	12443000	1	0	12443000	P45880-2;P45880;P45880-1	P45880-2;P45880;P45880-1	Voltage-dependent anion-selective channel protein 2	VDAC2	385
0	0	0	0	0	0	0.0769779980182648	0.0976990014314651	0.0721530020236969	0.0567440018057823	0.252810001373291	0.44361999630928				2	2	1	3.7	3.7	1.4	93.307	0	10.846	12436000	1	0	12436000	P45974-2;P45974	P45974-2;P45974	Ubiquitin carboxyl-terminal hydrolase 5	USP5	386
0.205469995737076	0.237700000405312	0.0772589966654778	0.0665830001235008	0.326389998197556	0.0865989997982979	0.0569359995424747	0.111769996583462	0.0628150030970573	0.0389380007982254	0.275689989328384	0.453839987516403				2	2	2	2.6	2.6	2.6	71.583	0	11.69	38188000	2	21828000	16360000	P46459-2;P46459	P46459-2;P46459	Vesicle-fusing ATPase	NSF	387
0	0	0	0	0	0	0	0	0	0	0	0				1	1	1	4.6	4.6	4.6	39.318	0.0031696	5.8641	0	1	0	0	P46734	P46734	Dual specificity mitogen-activated protein kinase kinase 3	MAP2K3	388
0.117870002985001	0.275770008563995	0.0505779981613159	0.0709019973874092	0.399589985609055	0.0852850005030632	0	0	0	0	0	0				1	1	1	4	4	4	34.362	0.0016694	6.0061	0	1	0	0	P46777	P46777	60S ribosomal protein L5	RPL5	389
0	0	0	0	0	0	0.0434699989855289	0.0902229994535446	0.0683140009641647	0.0672919973731041	0.343760013580322	0.386940002441406				1	1	1	18.8	18.8	18.8	7.888	0	6.3489	7814400	1	0	7814400	P46779-4;P46779-5;P46779;P46779-2;P46779-3	P46779-4;P46779-5;P46779;P46779-2;P46779-3	60S ribosomal protein L28	RPL28	390
0	0	0	0	0	0	0	0	0	0	0	1				1	1	1	6.1	6.1	6.1	18.898	0	6.492	4925200	1	0	4925200	P46783	P46783	40S ribosomal protein S10	RPS10	391
0	0	0	0	0	0	0.107720002532005	0.183029994368553	0.110529996454716	0.083806000649929	0.201409995555878	0.290499985218048				5	5	5	2.8	2.8	2.8	189.25	0	46.069	28042000	7	0	28042000	P46940	P46940	Ras GTPase-activating-like protein IQGAP1	IQGAP1	392
0.285380005836487	0.317400008440018	0	0	0.397219985723495	0	0.104560002684593	0.158150002360344	0.136230006814003	0.0889770016074181	0.14190000295639	0.430680006742477				3	3	3	12.9	12.9	12.9	39.383	0	28.521	69743000	5	13536000	56207000	P46976;P46976-2;P46976-3	P46976;P46976-2;P46976-3	Glycogenin-1	GYG1	393
0.464430004358292	0.308070003986359	0	0	0.14597000181675	0.0815220028162003	0.0934370011091232	0.161029994487762	0.137940004467964	0.0719529986381531	0.171670004725456	0.363970011472702				1	1	1	8.1	8.1	8.1	19.775	0	16.104	31547000	2	15166000	16381000	P47755-2;P47755	P47755-2;P47755	F-actin-capping protein subunit alpha-2	CAPZA2	394
0	0	0	0	0	0	0	0	0	0	0	0				1	1	1	4.8	4.8	4.8	30.628	0	7.7726	4316400	1	4316400	0	P47756-2;P47756	P47756-2;P47756	F-actin-capping protein subunit beta	CAPZB	395
0	0	0	0	0	0	0.0799370035529137	0.137360006570816	0.0969799980521202	0.0825090035796165	0.17433999478817	0.411879986524582				2	2	2	3.5	3.5	3.5	56.108	0	20.455	20271000	2	0	20271000	P47895;O94788-4;O94788-3;O94788	P47895;O94788-4;O94788-3;O94788	Aldehyde dehydrogenase family 1 member A3;Retinal dehydrogenase 2	ALDH1A3;ALDH1A2	396
0	0	0	0	0	0	0.0885429978370667	0.11659000068903	0.0822580009698868	0.101520001888275	0.174899995326996	0.435149997472763				3	3	3	2.3	2.3	2.3	146.42	0	22.029	23423000	3	0	23423000	P47989	P47989	Xanthine dehydrogenase/oxidase;Xanthine dehydrogenase;Xanthine oxidase	XDH	397
0	0	0	0	0	0	0	0	0	0	0	0				1	1	1	2	2	2	80.699	0	7.0078	1545400	1	0	1545400	P48147	P48147	Prolyl endopeptidase	PREP	398
0.199430003762245	0.231270000338554	0.0884810015559196	0.0708089992403984	0.318760007619858	0.0994570031762123	0.0611010007560253	0.116990000009537	0.0777399986982346	0.0722870007157326	0.204439997673035	0.459870010614395				4	4	4	12.4	12.4	12.4	40.349	0	24.608	106690000	5	57631000	49061000	P48637-2;P48637	P48637-2;P48637	Glutathione synthetase	GSS	399
0	0	0	0	0	0	0.0688569992780685	0.139719992876053	0.0878380015492439	0.0804990008473396	0.224580004811287	0.413569986820221				3	3	3	8.9	8.9	8.9	49.526	0	20.825	35526000	3	0	35526000	P48643-2;P48643	P48643-2;P48643	T-complex protein 1 subunit epsilon	CCT5	400
0	0	0	0	0	0	0.0666790008544922	0.121619999408722	0.0672399997711182	0.0606050007045269	0.245600000023842	0.432399988174438				4	4	4	6.8	6.8	6.8	56.291	0	37.682	27030000	4	0	27030000	P49189-3;P49189;P49189-2	P49189-3;P49189	4-trimethylaminobutyraldehyde dehydrogenase	ALDH9A1	401
0.263770014047623	0.239700004458427	0.0746890008449554	0.040658000856638	0.323339998722076	0.0537730008363724	0	0	0	0	0	0				2	2	2	0.9	0.9	0.9	273.42	0	11.997	32801000	2	32801000	0	P49327	P49327	Fatty acid synthase;[Acyl-carrier-protein] S-acetyltransferase;[Acyl-carrier-protein] S-malonyltransferase;3-oxoacyl-[acyl-carrier-protein] synthase;3-oxoacyl-[acyl-carrier-protein] reductase;3-hydroxyacyl-[acyl-carrier-protein] dehydratase;Enoyl-[acyl-carrier-protein] reductase;Oleoyl-[acyl-carrier-protein] hydrolase	FASN	402
0.234420001506805	0.24864000082016	0.0885939970612526	0.0805670022964478	0.260170012712479	0.106550000607967	0.103409998118877	0.260120004415512	0.0863939970731735	0.0838510021567345	0.146970003843307	0.319249987602234				3	3	3	8.7	8.7	8.7	56.43	0	20.644	20640000	3	13644000	6995700	P49368-2;P49368	P49368-2;P49368	T-complex protein 1 subunit gamma	CCT3	403
0	0	0	0	0	0	0.0793759971857071	0.178870007395744	0.0784490033984184	0.0743850022554398	0.182480007410049	0.398519992828369				1	1	1	0.3	0.3	0.3	357.52	0.0016313	5.9144	0	2	0	0	P49454	P49454	Centromere protein F	CENPF	404
0	0	0	0	0	0	0.211419999599457	0	0.19055999815464	0	0.302359998226166	0.295670002698898				1	1	1	1.4	1.4	1.4	106.81	0.0016584	5.9833	0	1	0	0	P49588;P49588-2	P49588;P49588-2	Alanine--tRNA ligase, cytoplasmic	AARS	405
0.221740007400513	0.327690005302429	0.0519950017333031	0.042263001203537	0.304939985275269	0.0513719990849495	0	0	0	0	0	0				1	1	1	2.3	2.3	2.3	32.958	0.0073638	5.622	131580000	1	131580000	0	P49753-2;Q86TX2;P49753	P49753-2;Q86TX2;P49753	Acyl-coenzyme A thioesterase 2, mitochondrial;Acyl-coenzyme A thioesterase 1	ACOT2;ACOT1	406
0.133589997887611	0.485110014677048	0.0282109994441271	0.036506000906229	0.192230001091957	0.0676689967513084	0	0	0	0	0	0				2	2	2	9.2	9.2	9.2	25.812	0	12.896	64331000	2	64331000	0	P49788-2;P49788	P49788-2;P49788	Retinoic acid receptor responder protein 1	RARRES1	407
0	0	0	0	0	0	0.151639997959137	0.233970001339912	0.16347000002861	0.139850005507469	0.150370001792908	0.160699993371964				1	1	1	4.7	4.7	4.7	19.301	0.0016529	5.9593	40595000	1	0	40595000	P49913	P49913	Cathelicidin antimicrobial peptide;Antibacterial protein FALL-39;Antibacterial protein LL-37	CAMP	408
0.284900009632111	0.337819993495941	0.0543019995093346	0.0701019987463951	0.188170000910759	0.0952820032835007	0.0682820007205009	0.126709997653961	0.0710550025105476	0.0492549985647202	0.210500001907349	0.453700006008148				7	7	7	17.5	17.5	17.5	50.663	0	41.593	230590000	8	129950000	100640000	P50395;P50395-2;P31150	P50395;P50395-2	Rab GDP dissociation inhibitor beta	GDI2	409
0	0	0	0	0	0	0.0733039975166321	0.149299994111061	0.104719996452332	0.0679199993610382	0.194030001759529	0.51188999414444				2	2	2	11.7	11.7	11.7	41.331	0	23.762	12941000	4	0	12941000	P50502;Q8IZP2;Q8NFI4	P50502;Q8IZP2;Q8NFI4	Hsc70-interacting protein;Putative protein FAM10A4;Putative protein FAM10A5	ST13;ST13P4;ST13P5	410
0.194969996809959	0.172380000352859	0.132119998335838	0.0711719989776611	0.561990022659302	0.113519996404648	0.0734959989786148	0.125389993190765	0.0932739973068237	0.0535699985921383	0.150680005550385	0.492810010910034				6	6	6	13.3	13.3	13.3	51.586	0	57.06	55853000	6	9631500	46221000	P50990-3;P50990-2;P50990	P50990-3;P50990-2;P50990	T-complex protein 1 subunit theta	CCT8	411
0	0	0	0	0	0	0.07065399736166	0.190510004758835	0.100270003080368	0.0754560008645058	0.211659997701645	0.351460009813309				1	1	1	3.1	3.1	3.1	54.719	0	9.7382	0	1	0	0	P50991-2;P50991	P50991-2;P50991	T-complex protein 1 subunit delta	CCT4	412
0.219640001654625	0.171049997210503	0.100890003144741	0.084417000412941	0.387919992208481	0.117710001766682	0.0879380032420158	0.160139992833138	0.0789450034499168	0.062778003513813	0.205029994249344	0.393660008907318				3	3	3	6.8	6.8	6.8	51.242	0	20.59	161820000	4	112510000	49310000	P50995-2;P50995	P50995-2;P50995	Annexin A11	ANXA11	413
0	0	0	0	0	0	0	0	0	0	0.351150006055832	0.64885002374649				1	1	1	4.1	4.1	4.1	27.991	0	10.052	5236500	1	0	5236500	P51572;P51572-2	P51572;P51572-2	B-cell receptor-associated protein 31	BCAP31	414
0	0	0	0	0	0	0.0904140025377274	0.153410002589226	0.101429998874664	0.0616919994354248	0.184890002012253	0.408170014619827				1	1	1	4.3	4.3	4.3	25.537	0.003125	5.8249	15720000	1	0	15720000	P51858-2;P51858;P51858-3	P51858-2;P51858;P51858-3	Hepatoma-derived growth factor	HDGF	415
0	0	0	0	0	0	0	0	0	0	0	0				1	1	1	6.2	6.2	6.2	37.029	0	10.051	6345400	1	6345400	0	P51991-2;P51991	P51991-2;P51991	Heterogeneous nuclear ribonucleoprotein A3	HNRNPA3	416
0.244359999895096	0.176609992980957	0.1032600030303	0.0772169977426529	0.301589995622635	0.100570000708103	0.0964080020785332	0.202419996261597	0.106260001659393	0.0685399994254112	0.20660999417305	0.33627000451088				7	7	7	17	17	17	51.872	0	85.569	384060000	10	154280000	229780000	P52209-2;P52209	P52209-2;P52209	6-phosphogluconate dehydrogenase, decarboxylating	PGD	417
0.27208998799324	0.307269990444183	0	0	0.420650005340576	0	0.105089999735355	0.172340005636215	0.106090001761913	0.0941340029239655	0.166119992733002	0.445580005645752				2	2	2	4.3	4.3	4.3	73.62	0	15.561	28485000	4	12375000	16111000	P52272-2;P52272	P52272-2;P52272	Heterogeneous nuclear ribonucleoprotein M	HNRNPM	418
0.427009999752045	0.365700006484985	0.0383809991180897	0.0299830008298159	0.11514999717474	0.02377700060606	0.0809800028800964	0.198530003428459	0.107430003583431	0.0935100018978119	0.25780001282692	0.338860005140305				3	3	2	25.5	25.5	9.8	23.207	0	37.186	86695000	3	83965000	2729900	P52565;P52565-2	P52565	Rho GDP-dissociation inhibitor 1	ARHGDIA	419
0.191129997372627	0.362360000610352	0.0709469988942146	0.0738629996776581	0.220669999718666	0.0810339972376823	0.112719997763634	0.21807000041008	0.113289996981621	0.0843610018491745	0.191520005464554	0.280050009489059				1	1	1	10.4	10.4	10.4	22.988	0	7.4565	101470000	2	48079000	53395000	P52566	P52566	Rho GDP-dissociation inhibitor 2	ARHGDIB	420
0	0	0	0	0	0	0.095040000975132	0.135130003094673	0.0859439969062805	0.075704999268055	0.216680005192757	0.300740003585815				3	3	3	10.2	10.2	10.2	36.788	0	22.487	61800000	3	0	61800000	Q04828;P52895;P42330-2;P42330;P17516	Q04828;P52895	Aldo-keto reductase family 1 member C1;Aldo-keto reductase family 1 member C2	AKR1C1;AKR1C2	421
0.261500000953674	0.263590008020401	0.0597009994089603	0.0549510009586811	0.308470010757446	0.0517820008099079	0	0	0	0	0	0				2	2	1	11.2	11.2	6.3	32.922	0	11.121	66703000	1	66703000	0	P52907	P52907	F-actin-capping protein subunit alpha-1	CAPZA1	422
0.535889983177185	0.464109987020493	0	0	0	0	0	0	0	0	0	0				1	1	1	4.3	4.3	4.3	41.738	0	17.453	3243800	1	3243800	0	P53367	P53367	Arfaptin-1	ARFIP1	423
0	0.513499975204468	0	0	0.48649999499321	0	0.0901900008320808	0.149100005626678	0.0697880014777184	0.0607939995825291	0.203830003738403	0.42629998922348				2	2	2	1.6	1.6	1.6	138.34	0	11.536	4828200	2	4828200	0	P53621;P53621-2	P53621;P53621-2	Coatomer subunit alpha;Xenin;Proxenin	COPA	424
0	0	0	0	0	0	0	0.18529999256134	0.0915080010890961	0.213620007038116	0.126670002937317	0.382910013198853				1	1	1	3	3	3	36.622	0	7.544	5361900	1	0	5361900	P53990-2;P53990-3;P53990;P53990-4;P53990-5	P53990-2;P53990-3;P53990;P53990-4;P53990-5	IST1 homolog	IST1	425
0	0	0	0	0	0	0.22800999879837	0.263480007648468	0	0	0.200029999017715	0.308470010757446				1	1	1	2.8	2.8	2.8	44.135	0	7.5554	5869100	1	0	5869100	P55058-3;P55058-4;P55058-2;P55058	P55058-3;P55058-4;P55058-2;P55058	Phospholipid transfer protein	PLTP	426
0.404920011758804	0.324200004339218	0.025535000488162	0.0287069994956255	0.146359995007515	0.0405460000038147	0.100040003657341	0.145419999957085	0.0810099989175797	0.0715200006961823	0.261339992284775	0.292340010404587				4	4	4	14.3	14.3	14.3	28.292	0	43.221	489940000	7	342780000	147170000	P55064	P55064	Aquaporin-5	AQP5	427
0.42535999417305	0.489939987659454	0.011765000410378	0.00915469974279404	0.0551589988172054	0.00862410012632608	0.111290000379086	0.134639993309975	0.105080001056194	0.0831540003418922	0.259359985589981	0.287349998950958				5	5	4	6.9	6.9	6.9	89.321	0	44.938	229630000	5	195740000	33893000	P55072	P55072	Transitional endoplasmic reticulum ATPase	VCP	428
0.375369995832443	0.378890007734299	0.0355070009827614	0.0295419991016388	0.180690005421638	0	0.113940000534058	0.134039998054504	0.100989997386932	0.0597340017557144	0.192460000514984	0.398840010166168				1	1	1	1.7	1.7	1.7	51.294	0	6.3064	34738000	2	13175000	21563000	P55084	P55084	Trifunctional enzyme subunit beta, mitochondrial;3-ketoacyl-CoA thiolase	HADHB	429
0	0	0	0	0	0	0	0.131420001387596	0.188040003180504	0	0.282660007476807	0.485960006713867				2	2	1	11.4	11.4	6	19.863	0	14.946	5753300	2	0	5753300	P55327-2;P55327-4;P55327;P55327-7;P55327-5;P55327-6;P55327-3	P55327-2;P55327-4;P55327;P55327-7;P55327-5;P55327-6;P55327-3	Tumor protein D52	TPD52	430
0.398330003023148	0.394290000200272	0	0	0.207379996776581	0	0.08610700070858	0.124760001897812	0.0769110023975372	0.0645890012383461	0.175589993596077	0.472039997577667				1	1	1	16.9	16.9	16.9	8.1111	0	15.728	33703000	2	12040000	21663000	P61956-2;Q6EEV6;P61956;P55854;P55854-2	P61956-2;Q6EEV6;P61956;P55854;P55854-2	Small ubiquitin-related modifier 2;Small ubiquitin-related modifier 4;Small ubiquitin-related modifier 3	SUMO2;SUMO4;SUMO3	431
0	0	0	0	0	0	0	0.165279999375343	0	0	0.271939992904663	0.562780022621155				1	1	1	2.6	2.6	2.6	92.48	0	7.1155	4782800	1	0	4782800	P55884;P55884-2	P55884;P55884-2	Eukaryotic translation initiation factor 3 subunit B	EIF3B	432
0.236149996519089	0.385300010442734	0.0985679998993874	0	0.382050007581711	0.0714100003242493	0.072562001645565	0.13052000105381	0.074253998696804	0.0620820000767708	0.211799994111061	0.448780000209808				2	2	2	13.9	13.9	13.9	26.599	0	33.895	48247000	3	35021000	13227000	P56537;P56537-2	P56537;P56537-2	Eukaryotic translation initiation factor 6	EIF6	433
0.101779997348785	0.126090005040169	0.146679997444153	0.119379997253418	0.355269998311996	0.150800004601479	0	0	0	0	0	0				1	1	1	1.7	1.7	1.7	79.685	0.0073855	5.6305	0	1	0	0	P57058	P57058	Hormonally up-regulated neu tumor-associated kinase	HUNK	434
0.209539994597435	0.239050000905991	0.0665479972958565	0.0675230026245117	0.329299986362457	0.0880400016903877	0.0586210004985332	0.0731609985232353	0.0622260011732578	0.0396349988877773	0.286440014839172	0.479909986257553				1	1	1	3.8	3.8	3.8	23.495	0.0044776	5.6464	24554000	2	9621200	14933000	P57735	P57735	Ras-related protein Rab-25	RAB25	435
0	0	0	0	0	0	0.0898289978504181	0.225069999694824	0.100409999489784	0.0746610015630722	0.18435999751091	0.325679987668991				1	1	1	2.9	2.9	2.9	555.65	0	7.6982	0	1	0	0	P58107	P58107	Epiplakin	EPPK1	436
0	0	0	0	0	0	0.112970001995564	0.228190004825592	0.100100003182888	0.0903860032558441	0.215849995613098	0.252499997615814				1	1	1	14.4	14.4	14.4	12.895	0.0031201	5.8207	47379000	1	0	47379000	P58546	P58546	Myotrophin	MTPN	437
0	0	0	0	0	0	0.105010002851486	0.172110006213188	0.151280000805855	0.0927949994802475	0.196109995245934	0.282689988613129				1	1	1	15.4	15.4	15.4	9.5522	0	6.2794	8671300	1	0	8671300	P59998-4;P59998;P59998-3	P59998-4;P59998;P59998-3	Actin-related protein 2/3 complex subunit 4	ARPC4	438
0.0981289967894554	0.170340001583099	0.13145999610424	0.0918740034103394	0.323130011558533	0.0902270004153252	0.0796229988336563	0.163100004196167	0.0964699983596802	0.0782399997115135	0.196740001440048	0.417989999055862				10	10	10	41.6	41.6	41.6	30.791	0	85.37	699080000	15	291430000	407650000	P60174;P60174-1;P60174-4	P60174;P60174-1;P60174-4	Triosephosphate isomerase	TPI1	439
0.182989999651909	0.372359991073608	0.0476800017058849	0.0818189978599548	0.302190005779266	0.091498002409935	0.0693380013108253	0.183180004358292	0.0703559964895248	0.0467009991407394	0.179930001497269	0.441879987716675				6	6	6	43.7	43.7	43.7	16.93	0	67.869	304880000	11	26759000	278120000	P60660;P60660-2;P14649	P60660;P60660-2	Myosin light polypeptide 6	MYL6	440
0.23343999683857	0.277740001678467	0.0682760030031204	0.0605559982359409	0.264149993658066	0.0699300020933151	0.0811949968338013	0.165069997310638	0.0885210037231445	0.0727460011839867	0.204249992966652	0.397680014371872				29	29	2	64	64	7.2	41.736	0	323.31	24443000000	149	16083000000	8360400000	P60709;P63267;P68133;P68032;P62736;P63267-2;Q6S8J3;A5A3E0;Q562R1;P0CG38;Q9BYX7;P0CG39	P60709;P63267;P68133;P68032;P62736	Actin, cytoplasmic 1;Actin, cytoplasmic 1, N-terminally processed;Actin, gamma-enteric smooth muscle;Actin, alpha skeletal muscle;Actin, alpha cardiac muscle 1;Actin, aortic smooth muscle	ACTB;ACTG2;ACTA1;ACTC1;ACTA2	441
0.247529998421669	0.30919998884201	0.0404150001704693	0.0483420006930828	0.310790002346039	0.0489000007510185	0.0894109979271889	0.142470002174377	0.0926219969987869	0.0634069964289665	0.212909996509552	0.380879998207092				4	4	1	11.8	11.8	3.4	46.153	0	44.199	289610000	6	201500000	88114000	P60842;P60842-2	P60842;P60842-2	Eukaryotic initiation factor 4A-I	EIF4A1	442
0.392230004072189	0.283639997243881	0	0.028099000453949	0.258670002222061	0.0373670011758804	0.153860002756119	0.220100000500679	0.101590000092983	0.0810900032520294	0.261260002851486	0.238940000534058				2	2	2	12.6	12.6	12.6	27.399	0	22.489	54449000	4	40334000	14115000	P60900;P60900-2;P60900-3	P60900;P60900-2;P60900-3	Proteasome subunit alpha type-6	PSMA6	443
0.214680001139641	0.456539988517761	0.0377000011503696	0.0391369983553886	0.213349997997284	0.0385840013623238	0.084195002913475	0.166140004992485	0.0894239991903305	0.0739369988441467	0.255459994077682	0.330850005149841				2	2	2	7.3	7.3	7.3	21.31	0	11.246	63221000	2	42624000	20597000	P60953-1;P60953	P60953-1;P60953	Cell division control protein 42 homolog	CDC42	444
0	0	0	0	0	0	0.0900349989533424	0.107230000197887	0.0774049982428551	0.0690300017595291	0.236619994044304	0.419690012931824				2	2	2	13.9	13.9	13.9	18.506	0	14.228	18977000	3	1833200	17144000	P60981;P60981-2	P60981;P60981-2	Destrin	DSTN	445
0.16177000105381	0.203360006213188	0.123329997062683	0.0488580018281937	0.38798999786377	0.0746869966387749	0	0	0	0	0	0				1	1	1	6.9	6.9	6.9	19.09	0.0045113	5.6642	14761000	1	14761000	0	P61020-2;P61020	P61020-2;P61020	Ras-related protein Rab-5B	RAB5B	446
0	0	0	0	0	0	0	0.183589994907379	0.102739997208118	0.108419999480247	0.171900004148483	0.433360010385513				1	1	1	5.5	5.5	5.5	22.541	0.0016667	6.0018	0	2	0	0	P61026	P61026	Ras-related protein Rab-10	RAB10	447
0	0	0	0	0	0	0.0959149971604347	0.245539993047714	0.110739998519421	0.0843299999833107	0.137079998850822	0.326400011777878				1	1	1	9.3	9.3	9.3	13.635	0.001675	6.0143	6107800	1	0	6107800	P62837-2;P62837;P61077;P61077-2;P61077-3	P62837-2;P62837;P61077;P61077-2;P61077-3	Ubiquitin-conjugating enzyme E2 D2;Ubiquitin-conjugating enzyme E2 D3	UBE2D2;UBE2D3	448
0	0	0	0	1	0	0.0828149989247322	0.0477680005133152	0.0729660019278526	0.0498929992318153	0.362109988927841	0.384449988603592				1	1	1	7.2	7.2	7.2	17.138	0	11.481	35137000	2	10751000	24386000	P61088;Q5JXB2	P61088;Q5JXB2	Ubiquitin-conjugating enzyme E2 N;Putative ubiquitin-conjugating enzyme E2 N-like	UBE2N;UBE2NL	449
0.22435000538826	0.256449997425079	0.0737869963049889	0.0612309984862804	0.309839993715286	0.0743469968438148	0.0848110020160675	0.112070001661777	0.0861919969320297	0.0672390013933182	0.28600999712944	0.363680005073547				2	2	2	4.8	4.8	4.8	47.371	0	18.531	0	2	0	0	P61158;Q9P1U1-2;Q9P1U1-3;Q9P1U1	P61158;Q9P1U1-2;Q9P1U1-3;Q9P1U1	Actin-related protein 3;Actin-related protein 3B	ACTR3;ACTR3B	450
0	0	0	0	0	0	0.0698499977588654	0.12984000146389	0.0799330025911331	0.0672670006752014	0.233109995722771	0.419990003108978				2	2	0	8.5	8.5	0	42.613	0	10.367	13976000	1	0	13976000	P61163	P61163	Alpha-centractin	ACTR1A	451
0	0	0	0	0	0	0	0	0	0	0	0				1	1	1	10.1	10.1	10.1	9.0788	0	6.776	3761200	3	3761200	0	P61165	P61165	Transmembrane protein 258	TMEM258	452
0	0	0	0	0	0	0.0720240026712418	0.264589995145798	0.0676459968090057	0.0454929992556572	0.200279995799065	0.349970012903214				1	1	1	8	8	8	15.356	0	10.908	10535000	1	0	10535000	P61224-2;P61224-4;P61224-3;P62834;P61224	P61224-2;P61224-4;P61224-3;P62834;P61224	Ras-related protein Rap-1b;Ras-related protein Rap-1A	RAP1B;RAP1A	453
0.301409989595413	0.265379995107651	0.0534659996628761	0.0486209988594055	0.267019987106323	0.0576019994914532	0.0900110006332397	0.130500003695488	0.141100004315376	0.0921000018715858	0.198269993066788	0.348030000925064				2	2	2	7.8	7.8	7.8	24.146	0	12.841	81161000	3	65782000	15379000	P61313;P61313-2	P61313;P61313-2	60S ribosomal protein L15	RPL15	454
0.16933000087738	0.260490000247955	0.0795029997825623	0.0872730016708374	0.339639991521835	0.0637649968266487	0	0	0	0	0	0				1	1	1	13.5	13.5	13.5	11.999	0	8.3065	17097000	1	17097000	0	P61457	P61457	Pterin-4-alpha-carbinolamine dehydratase	PCBD1	455
0	0	0	0	0	0	0.10615000128746	0.187959998846054	0.135519996285439	0.111220002174377	0.15896999835968	0.297380000352859	+			1	1	1	1.7	1.7	1.7	79.235	1	-2	0	2	0	0	P61565;Q902F9	P61565;Q902F9	Endogenous retrovirus group K member 21 Env polyprotein;Surface protein;Transmembrane protein;Endogenous retrovirus group K member 113 Env polyprotein;Surface protein;Transmembrane protein	ERVK-21;HERVK_113	456
0.145419999957085	0.252249985933304	0.0285359993577003	0.0271780006587505	0.446779996156693	0.0282930005341768	0.110189996659756	0.236560001969337	0.113399997353554	0.0885960012674332	0.150399997830391	0.290839999914169				8	8	8	37.8	37.8	37.8	16.537	0	106.87	66387000000	39	58599000000	7787900000	P61626	P61626	Lysozyme C	LYZ	457
0.298729985952377	0.190149992704391	0.0560999996960163	0.0517930015921593	0.344449996948242	0.0587799996137619	0.0440229997038841	0.0929540023207664	0.0441169999539852	0.0403219982981682	0.242829993367195	0.535749971866608				1	1	1	8.4	8.4	8.4	13.714	0	7.8765	169220000	2	68609000	100610000	P61769	P61769	Beta-2-microglobulin;Beta-2-microglobulin form pI 5.3	B2M	458
0.288610011339188	0.33160999417305	0.0338889993727207	0.0300999991595745	0.276089996099472	0.0396949984133244	0	0	0	0	0	0				1	1	1	10.3	10.3	10.3	11.078	0	6.7757	77187000	1	77187000	0	P61927	P61927	60S ribosomal protein L37	RPL37	459
0.204349994659424	0.366769999265671	0.0620639994740486	0.0711269974708557	0.384209990501404	0.0807830020785332	0.0593709982931614	0.156320005655289	0.0835309997200966	0.0697780027985573	0.214279994368553	0.486009985208511				6	6	6	13.9	13.9	13.9	48.562	0	41.122	59067000	7	11995000	47072000	P61978-3;P61978;P61978-2	P61978-3;P61978;P61978-2	Heterogeneous nuclear ribonucleoprotein K	HNRNPK	460
0.356040000915527	0.336719989776611	0.0559829995036125	0.0606370009481907	0.223140001296997	0.0740569978952408	0.0637720003724098	0.109520003199577	0.0754619985818863	0.0815370008349419	0.213770002126694	0.483759999275208				7	6	4	35.2	32	24.7	28.302	0	146.8	365550000	10	256710000	108830000	P61981	P61981	14-3-3 protein gamma;14-3-3 protein gamma, N-terminally processed	YWHAG	461
0.386500000953674	0.307049989700317	0.0518940016627312	0.0400590002536774	0.178080007433891	0.0364160016179085	0.034536998718977	0.0785489976406097	0.238330006599426	0.0404790006577969	0.200699999928474	0.407400012016296				1	1	1	4.1	4.1	4.1	22.127	0	6.4214	36892000	2	16504000	20388000	P62081	P62081	40S ribosomal protein S7	RPS7	462
0.604839980602264	0.395159989595413	0	0	0	0	0.0861520022153854	0.167520001530647	0.108640000224113	0.0804100036621094	0.194240003824234	0.360359996557236				3	3	3	11.9	11.9	11.9	37.186	0	19.635	53739000	3	28840000	24899000	P62140	P62140	Serine/threonine-protein phosphatase PP1-beta catalytic subunit	PPP1CB	463
0.383379995822906	0.37652999162674	0.0179939996451139	0.0167709998786449	0.143619999289513	0.0177590008825064	0	0	0	0	0	0				2	2	2	13.5	13.5	13.5	24.205	0	13.736	118130000	2	118130000	0	P62241	P62241	40S ribosomal protein S8	RPS8	464
0.336120009422302	0.362960010766983	0.0416029989719391	0.0669490024447441	0.221949994564056	0.0752250030636787	0.0684230029582977	0.125440001487732	0.0663440003991127	0.0636710003018379	0.206550002098083	0.479389995336533				5	4	4	22	18.8	18.8	29.174	0	27.538	358120000	9	200640000	157480000	P62258;P62258-2	P62258;P62258-2	14-3-3 protein epsilon	YWHAE	465
0.334729999303818	0.386929988861084	0.0473229996860027	0.0464319996535778	0.184589996933937	0	0.0537649989128113	0.108680002391338	0.0723629966378212	0.0761910006403923	0.204280003905296	0.48471999168396				1	1	1	7.2	7.2	7.2	17.718	0	10.418	31180000	2	17145000	14035000	P62269	P62269	40S ribosomal protein S18	RPS18	466
0	0	0	0	0	0	0.0447110012173653	0.0830719992518425	0.108470000326633	0.0643759965896606	0.196950003504753	0.502420008182526				1	1	1	7.6	7.6	7.6	18.431	0	10.059	12313000	1	0	12313000	P62280	P62280	40S ribosomal protein S11	RPS11	467
1	0	0	0	0	0	0	0	0	0	0.423629999160767	0.576370000839233				1	1	1	15.1	15.1	15.1	9.7251	0	11.112	5753500	2	0	5753500	P62306	P62306	Small nuclear ribonucleoprotein F	SNRPF	468
0	0	0	0	0	0	0.103710003197193	0.184080004692078	0.142800003290176	0.0905760005116463	0.153880000114441	0.324950009584427				1	1	1	16.8	16.8	16.8	13.281	0	6.1693	6202000	1	0	6202000	P62314	P62314	Small nuclear ribonucleoprotein Sm D1	SNRPD1	469
0	0	0	0	0	0	0	0	0	0	0	0				2	2	0	31.8	31.8	0	5.0526	0	8	0	0	0	0	P62328	P62328	Thymosin beta-4;Hematopoietic system regulatory peptide	TMSB4X	470
0	0	0	0	0	0	0.0614150017499924	0.112559996545315	0.0636570006608963	0.0560039989650249	0.254220008850098	0.452140003442764				1	1	1	3.4	3.4	3.4	29.995	0	9.824	23418000	1	0	23418000	P62424	P62424	60S ribosomal protein L7a	RPL7A	471
0.185369998216629	0.212599992752075	0.0694030001759529	0.073294997215271	0.359580010175705	0.101750001311302	0.0972720012068748	0.124109998345375	0.102640002965927	0.0565810017287731	0.226860001683235	0.460260003805161				4	4	3	27.1	27.1	19.4	17.659	0	25.533	62179000	6	26400000	35779000	P62491-2;Q15907-2;P62491;Q15907	P62491-2;Q15907-2;P62491;Q15907	Ras-related protein Rab-11A;Ras-related protein Rab-11B	RAB11A;RAB11B	472
0	0	0	0	0	0	0	0.282810002565384	0.120970003306866	0	0.284940004348755	0.311289995908737				1	1	1	3.1	3.1	3.1	29.734	0	6.1245	0	1	0	0	P67775-2;P67775;P62714	P67775-2;P67775;P62714	Serine/threonine-protein phosphatase 2A catalytic subunit alpha isoform;Serine/threonine-protein phosphatase 2A catalytic subunit beta isoform	PPP2CA;PPP2CB	473
0.349319994449615	0.347469985485077	0	0	0.303209990262985	0	0	0	0	0	0	0				1	1	1	10.9	10.9	10.9	17.695	0.001642	5.9349	33024000	1	33024000	0	P62750	P62750	60S ribosomal protein L23a	RPL23A	474
0.130339995026588	0.37542998790741	0.0445670001208782	0.0441679991781712	0.387930005788803	0.0493739992380142	0.0581119991838932	0.174370005726814	0.0661439970135689	0.0481880009174347	0.179360002279282	0.476029992103577				10	10	10	64.1	64.1	64.1	11.367	0	82.61	1257500000	20	290830000	966660000	P62805	P62805	Histone H4	HIST1H4A	475
0	0	0	0	0	0	0.0752900019288063	0.0983730033040047	0.0765490010380745	0.0539509989321232	0.222379997372627	0.46849998831749				2	2	2	12.4	12.4	12.4	13.903	0	19.779	25818000	2	0	25818000	P62820-3;P62820-2;P62820	P62820-3;P62820-2;P62820	Ras-related protein Rab-1A	RAB1A	476
0.330430001020432	0.289640009403229	0.0746980011463165	0.045745000243187	0.200849995017052	0.0488049983978271	0.0469169989228249	0.0692500025033951	0.0544730015099049	0.0472449995577335	0.305310010910034	0.47681000828743				3	3	3	14.8	14.8	14.8	24.423	0	30.736	70965000	3	26265000	44700000	P62826	P62826	GTP-binding nuclear protein Ran	RAN	477
0	0	0	0	0	0	0	0	0	0	0	0				1	1	1	6.2	6.2	6.2	15.069	0	6.1486	2001700	2	2001700	0	P62847-2;P62847-3;P62847;P62847-4	P62847-2;P62847-3;P62847;P62847-4	40S ribosomal protein S24	RPS24	478
0.320620000362396	0.309969991445541	0.0342670008540154	0.027241999283433	0.30961000919342	0.0523840002715588	0.0669379979372025	0.127519994974136	0.0897490009665489	0.0638670027256012	0.141880005598068	0.510049998760223				1	1	1	8	8	8	14.463	0	6.3404	30965000	3	13883000	17082000	P62899	P62899	60S ribosomal protein L31	RPL31	479
0.19115999341011	0.255789995193481	0.0891790017485619	0.0724470019340515	0.30349999666214	0.0915500000119209	0.0831699967384338	0.137250006198883	0.0806960016489029	0.0641829967498779	0.223829999566078	0.411509990692139				9	9	9	53.9	53.9	53.9	18.012	0	77	1255600000	31	695780000	559780000	P62937;P62937-2	P62937;P62937-2	Peptidyl-prolyl cis-trans isomerase A;Peptidyl-prolyl cis-trans isomerase A, N-terminally processed	PPIA	480
0.250750005245209	0.268449991941452	0.075485996901989	0.0605980008840561	0.283499985933304	0.0446619987487793	0.0936760008335114	0.163059994578362	0.109909996390343	0.0869890004396439	0.191630005836487	0.370009988546371				2	2	2	15.7	15.7	15.7	11.951	0	37.65	80036000	5	41564000	38473000	P62942	P62942	Peptidyl-prolyl cis-trans isomerase FKBP1A	FKBP1A	481
0.267159998416901	0.308719992637634	0.0698050037026405	0.0643159970641136	0.190610006451607	0.0677430033683777	0.0935240015387535	0.175520002841949	0.0942950025200844	0.0737380012869835	0.208790004253387	0.377909988164902				14	13	12	65.7	65.7	62	27.745	0	251.36	2581200000	29	2180000000	401230000	P63104;P63104-2	P63104	14-3-3 protein zeta/delta	YWHAZ	482
0	0	0	0	0	0	0	0	0	0	0	0				1	1	1	18.1	18.1	18.1	9.1113	0	12.745	14157000	2	14157000	0	P63220	P63220	40S ribosomal protein S21	RPS21	483
0	0	0	0	0	0	0.0649190023541451	0.102009996771812	0.0724690034985542	0.0551330000162125	0.272139996290207	0.433329999446869				1	1	1	5.2	5.2	5.2	16.793	0.0031447	5.8481	35543000	1	0	35543000	Q9GZV4;P63241;P63241-2	Q9GZV4;P63241;P63241-2	Eukaryotic translation initiation factor 5A-2;Eukaryotic translation initiation factor 5A-1	EIF5A2;EIF5A	484
0.396649986505508	0.363779991865158	0	0	0.239570006728172	0	0	0	0	0	0	0				28	1	1	64	4.5	4.5	41.792	0	19.188	35113000	2	35113000	0	P63261	P63261	Actin, cytoplasmic 2;Actin, cytoplasmic 2, N-terminally processed	ACTG1	485
0.683080017566681	0.221680000424385	0.015178999863565	0.0114339999854565	0.0569689981639385	0.011655000038445	0.0808499976992607	0.0954459980130196	0.0853620022535324	0.0649449974298477	0.283740013837814	0.389660000801086				1	1	1	36.4	36.4	36.4	5.0256	0	18.603	393190000	2	255320000	137870000	P63313	P63313	Thymosin beta-10	TMSB10	486
0	0	0	0	0	0	0.108570002019405	0.147860005497932	0.0749519988894463	0.0809020027518272	0.189480006694794	0.412420004606247				4	3	3	21.4	15.7	15.7	28.521	0	31.556	37446000	3	0	37446000	P67936;P67936-2	P67936;P67936-2	Tropomyosin alpha-4 chain	TPM4	487
0.208629995584488	0.27590999007225	0.0847600027918816	0.0577769987285137	0.239140003919601	0.0687780007719994	0.0818929970264435	0.120449997484684	0.0780790001153946	0.0620779991149902	0.245030000805855	0.403510004281998				11	11	11	25.9	25.9	25.9	47.869	0	117.85	1513000000	22	676010000	837030000	P68104-2;Q5VTE0;P68104;Q05639	P68104-2;Q5VTE0;P68104	Elongation factor 1-alpha 1;Putative elongation factor 1-alpha-like 3	EEF1A1;EEF1A1P5	488
0.219459995627403	0.302309989929199	0.0613030008971691	0.0540799982845783	0.271549999713898	0.0592820011079311	0.0847330018877983	0.135350003838539	0.0887940004467964	0.0601500011980534	0.227400004863739	0.389490008354187				6	6	6	25.4	25.4	25.4	37.217	0	60.334	939290000	17	634710000	304570000	P68363-2;Q71U36-2;Q9BQE3;Q71U36;P68363;P0DPH7-2;P0DPH8;P0DPH7;P68366-2;P68366;Q6PEY2;Q9NY65-2;Q9NY65	P68363-2;Q71U36-2;Q9BQE3;Q71U36;P68363;P0DPH7-2;P0DPH8;P0DPH7;P68366-2;P68366;Q6PEY2	Tubulin alpha-1B chain;Tubulin alpha-1A chain;Tubulin alpha-1C chain;Tubulin alpha-4A chain;Tubulin alpha-3E chain	TUBA1B;TUBA1A;TUBA1C;TUBA4A;TUBA3E	489
0.183520004153252	0.264550000429153	0.0779760032892227	0.0622260011732578	0.276609987020493	0.0699540004134178	0.080254003405571	0.163369998335838	0.0842399969696999	0.0728309974074364	0.228709995746613	0.39478000998497				10	10	3	27.6	27.6	7	49.83	0	100.54	631420000	19	443650000	187770000	P68371;P04350;Q13509-2;Q3ZCM7;Q9BUF5;A6NNZ2;CON__ENSEMBL:ENSBTAP00000025008;Q9H4B7	P68371;P04350	Tubulin beta-4B chain;Tubulin beta-4A chain	TUBB4B;TUBB4A	490
0.122050002217293	0.211359992623329	0.0935090035200119	0.0886209979653358	0.394010007381439	0.0914649963378906	0.0550080016255379	0.258879989385605	0.0590969994664192	0.045159999281168	0.195950001478195	0.337489992380142				6	6	6	29.4	29.4	29.4	15.388	0	44.707	3461400000	9	1778800000	1682600000	Q71DI3;Q16695;P84243;P68431;Q6NXT2	Q71DI3;Q16695;P84243;P68431;Q6NXT2	Histone H3.2;Histone H3.1t;Histone H3.3;Histone H3.1;Histone H3.3C	HIST2H3A;HIST3H3;H3F3A;HIST1H3A;H3F3C	491
0	0	0	0	0	0	0.0478119999170303	0.161799997091293	0.134770005941391	0.106430001556873	0.212170004844666	0.337020009756088				1	1	1	8.8	8.8	8.8	15.998	0.0046154	5.7308	4484800	1	0	4484800	P68871	P68871	Hemoglobin subunit beta;LVV-hemorphin-7;Spinorphin	HBB	492
0.284779995679855	0.314099997282028	0	0	0.401120007038116	0	0.0738769993185997	0.158189997076988	0.0772589966654778	0.0580990016460419	0.214919999241829	0.417650014162064				1	1	1	8.8	8.8	8.8	16.126	0	13.194	0	2	0	0	P69892;P69891	P69892;P69891	Hemoglobin subunit gamma-2;Hemoglobin subunit gamma-1	HBG2;HBG1	493
0	0	0	0	0	0	0	0	0	0	0	0				1	1	1	1.4	1.4	1.4	98.149	0	9.7684	1150600	1	1150600	0	P78344-2;P78344	P78344-2;P78344	Eukaryotic translation initiation factor 4 gamma 2	EIF4G2	494
0.196779996156693	0.222639992833138	0.041338000446558	0.0575029999017715	0.410199999809265	0.0715449973940849	0.0561430007219315	0.123839996755123	0.0627949982881546	0.0581540018320084	0.227850005030632	0.470889985561371				5	5	4	11	11	8.8	57.488	0	36.369	120150000	5	57501000	62652000	P78371;P78371-2	P78371;P78371-2	T-complex protein 1 subunit beta	CCT2	495
0.177929997444153	0.131549999117851	0.130919992923737	0	0.344229996204376	0.215369999408722	0.0706640034914017	0.27318000793457	0.0588090009987354	0.0822110027074814	0.153040006756783	0.325100004673004				2	2	2	8.7	8.7	8.7	23.708	0	22.867	32722000	3	10559000	22163000	P78417-2;P78417	P78417-2;P78417	Glutathione S-transferase omega-1	GSTO1	496
0	0	0	0	0	0	0.0677300021052361	0.438710004091263	0.130380004644394	0.0858400017023087	0.122989997267723	0.154349997639656				2	2	2	13.1	13.1	13.1	22.457	0	12.398	43729000	2	0	43729000	P80188-2;P80188	P80188-2;P80188	Neutrophil gelatinase-associated lipocalin	LCN2	497
0	0	0	0	0	0	0.133349999785423	0.288419991731644	0.10564000159502	0.0860060006380081	0.112630002200603	0.263740003108978				1	1	1	9.9	9.9	9.9	21.308	0	13.875	9623600	2	0	9623600	P84095	P84095	Rho-related GTP-binding protein RhoG	RHOG	498
0.331059992313385	0.193029999732971	0.0915440022945404	0.0985660031437874	0.16143000125885	0.124370001256466	0	0	0	0	0	0				1	1	1	0.2	0.2	0.2	585.56	0	10.534	23936000	1	23936000	0	P98088	P98088	Mucin-5AC	MUC5AC	499
0.147799998521805	0.360469996929169	0.0534369982779026	0.0493820011615753	0.325870007276535	0.0798519998788834	0.115460000932217	0.178760007023811	0.0857440009713173	0.0906250029802322	0.210409998893738	0.379260003566742				12	12	12	3.6	3.6	3.6	468.83	0	90.71	402640000	15	341720000	60913000	P98160	P98160	Basement membrane-specific heparan sulfate proteoglycan core protein;Endorepellin;LG3 peptide	HSPG2	500
0.188629999756813	0.3646399974823	0.077235996723175	0.0551720000803471	0.300419986248016	0.0296129994094372	0.127890005707741	0.17213000357151	0.111359998583794	0.0380240008234978	0.207340002059937	0.399690002202988				2	2	2	4.7	4.7	4.7	39.958	0	19.022	111700000	4	67762000	43934000	Q00325-2;Q00325	Q00325-2;Q00325	Phosphate carrier protein, mitochondrial	SLC25A3	501
0	0	0	0	0	0	0.111380003392696	0.160630002617836	0.0976670011878014	0.0876509994268417	0.276959985494614	0.265720009803772				2	2	2	2.8	2.8	2.8	141.45	0	12.651	21521000	2	7461700	14060000	Q00341;Q00341-2	Q00341;Q00341-2	Vigilin	HDLBP	502
0.119460001587868	0.373499989509583	0.0457779988646507	0.0419269986450672	0.461329996585846	0.0588029995560646	0.0626220032572746	0.185519993305206	0.0722749978303909	0.0733759999275208	0.162249997258186	0.458339989185333				4	4	4	3.8	3.8	3.8	187.89	0	50.619	85239000	5	49269000	35970000	Q00610-2;Q00610	Q00610-2;Q00610	Clathrin heavy chain 1	CLTC	503
0	0	0	0	0	0	0.0661950036883354	0.127030000090599	0.0757730007171631	0.0779599994421005	0.215220004320145	0.433739989995956				2	2	2	4.8	4.8	4.8	38.324	0	11.037	15520000	2	0	15520000	Q00796	Q00796	Sorbitol dehydrogenase	SORD	504
0.235400006175041	0.281029999256134	0	0	0.370819985866547	0.112750001251698	0	0	0	0	0	0				3	3	2	3.8	3.8	2.8	90.583	0	15.704	19881000	2	19881000	0	Q00839;Q00839-2	Q00839;Q00839-2	Heterogeneous nuclear ribonucleoprotein U	HNRNPU	505
0	0	0	0	0	0	0.0997890010476112	0.112870000302792	0.0926529988646507	0.0834529995918274	0.278750002384186	0.332489997148514				1	1	1	7.8	7.8	7.8	24.467	0.0044643	5.6445	80476000	1	0	80476000	Q00987-4;Q00987-3;Q00987-2;Q00987-5;Q00987-8;Q00987-10;Q00987-9;Q00987;Q00987-11	Q00987-4;Q00987-3;Q00987-2;Q00987-5;Q00987-8;Q00987-10;Q00987-9;Q00987;Q00987-11	E3 ubiquitin-protein ligase Mdm2	MDM2	506
0	0.884769976139069	0.217170000076294	0	0	0	0.112899996340275	0.167840003967285	0.113430000841618	0.08576899766922	0.210749998688698	0.309309989213943				3	3	3	15.6	15.6	15.6	15.164	0	24.186	304430000	4	304430000	0	Q01469	Q01469	Fatty acid-binding protein, epidermal	FABP5	507
0.199509993195534	0.223269999027252	0.103670001029968	0.108379997313023	0.303449988365173	0.123060002923012	0.105290003120899	0.218030005693436	0.115879997611046	0.0971530005335808	0.251579999923706	0.325269997119904				8	8	8	21.5	21.5	21.5	51.901	0	63.209	511610000	11	422380000	89228000	Q01518;Q01518-2	Q01518;Q01518-2	Adenylyl cyclase-associated protein 1	CAP1	508
0.200450003147125	0.233449995517731	0.0534979999065399	0.0817409977316856	0.304720014333725	0.0945179983973503	0.0807510018348694	0.187220007181168	0.0933279991149902	0.0743469968438148	0.207000002264977	0.331440001726151				3	3	3	7.2	7.2	7.2	53.879	0	47.219	22905000	4	0	22905000	Q02818	Q02818	Nucleobindin-1	NUCB1	509
0.273799985647202	0.272460013628006	0	0	0.45372998714447	0	0.069071002304554	0.116449996829033	0.0518499985337257	0.0526239983737469	0.260910004377365	0.44734999537468				2	2	2	6.2	6.2	6.2	32.728	0	12.331	30147000	3	19863000	10284000	Q02878	Q02878	60S ribosomal protein L6	RPL6	510
1	0	0	0	0	0	0.100730001926422	0.155479997396469	0.148939996957779	0.1032600030303	0.156350001692772	0.335240006446838				1	1	1	6.1	6.1	6.1	28.494	0	17.517	4688300	2	0	4688300	Q02978-2;Q02978	Q02978-2;Q02978	Mitochondrial 2-oxoglutarate/malate carrier protein	SLC25A11	511
0	0	0	0	0	0	0	0	0	0	0	0	+			1	1	1	0.4	0.4	0.4	306.75	1	-2	4025200	1	4025200	0	Q03001-3	Q03001-3			512
0	0.459769994020462	0	0	0.540229976177216	0	0.0974730029702187	0.150010004639626	0	0	0.221699997782707	0.53082001209259				2	2	2	4.5	4.5	4.5	69.948	0	13.603	18556000	3	12938000	5618800	Q03252	Q03252	Lamin-B2	LMNB2	513
0.333990007638931	0.369969993829727	0	0	0.296039998531342	0	0	0	0	0	0	0				1	1	1	0.6	0.6	0.6	171.51	0.0016835	6.0177	0	1	0	0	Q04637-3;Q04637;Q04637-8;Q04637-9	Q04637-3;Q04637;Q04637-8;Q04637-9	Eukaryotic translation initiation factor 4 gamma 1	EIF4G1	514
0	0	0	0	0	0	0.11404000222683	0.252099990844727	0	0	0.303099989891052	0.33076000213623				2	1	1	6.9	3.7	3.7	28.218	0	13.905	82684000	2	57888000	24796000	Q04917	Q04917	14-3-3 protein eta	YWHAH	515
0.212050005793571	0.267789989709854	0.0750589966773987	0.0575609989464283	0.307539999485016	0.0799980014562607	0.125110000371933	0.122100003063679	0.12610000371933	0.0983759984374046	0.171780005097389	0.356530010700226				1	1	1	8.6	8.6	8.6	16.691	0	10.35	77159000	2	37297000	39861000	Q04941	Q04941	Proteolipid protein 2	PLP2	516
0.447710007429123	0.464709997177124	0.0158890001475811	0.0270980000495911	0.0934939980506897	0.0302830003201962	0.0627330020070076	0.0895460024476051	0.0603189989924431	0.0433989986777306	0.238409996032715	0.50559002161026				2	2	2	5.2	5.2	5.2	26.87	0	16.443	166610000	3	45093000	121520000	Q06323-3;Q06323;Q06323-2	Q06323-3;Q06323;Q06323-2	Proteasome activator complex subunit 1	PSME1	517
0.213609993457794	0.238350003957748	0.0790690034627914	0.0854659974575043	0.270289987325668	0.080655999481678	0.0696889981627464	0.129600003361702	0.076104998588562	0.0566300004720688	0.206750005483627	0.438270002603531				13	13	12	52.8	52.8	52.8	22.11	0	148.95	2309000000	36	906510000	1402500000	Q06830;Q13162	Q06830	Peroxiredoxin-1	PRDX1	518
0.355919986963272	0.274789988994598	0.0987100005149841	0	0.194169998168945	0.0764079988002777	0.0691289976239204	0.0573900006711483	0.076604001224041	0.0656170025467873	0.237540006637573	0.49371999502182				1	1	1	8.2	8.2	8.2	18.091	0	10.453	11379000	2	11379000	0	Q07020-2;Q07020	Q07020-2;Q07020	60S ribosomal protein L18	RPL18	519
0	0	0	0	0	0	0.0810630023479462	0.135460004210472	0.059578999876976	0.086167000234127	0.228560000658035	0.409170001745224				1	1	1	2.3	2.3	2.3	50.435	0	7.8055	14172000	1	0	14172000	Q07960	Q07960	Rho GTPase-activating protein 1	ARHGAP1	520
0.242559999227524	0.314819991588593	0.0368730016052723	0.0409939996898174	0.340009987354279	0.0412230007350445	0.0798700004816055	0.166720002889633	0.0842500030994415	0.0835660025477409	0.174889996647835	0.410849988460541				7	7	7	12.8	12.8	12.8	65.33	0	68.884	415720000	14	312890000	102830000	Q08380	Q08380	Galectin-3-binding protein	LGALS3BP	521
0.11184000223875	0.126120001077652	0.120030000805855	0.105279996991158	0.368669986724854	0.168060004711151	0	0	0	0	0	0				1	1	1	5.4	5.4	5.4	23.538	0.0046225	5.7377	14572000	1	14572000	0	Q08AH1-2;Q08AH1	Q08AH1-2;Q08AH1	Acyl-coenzyme A synthetase ACSM1, mitochondrial	ACSM1	522
0.195669993758202	0.62761002779007	0.0235760007053614	0.0234539993107319	0.106140002608299	0.0214959997683764	0.0999979972839355	0.130400002002716	0.10080000013113	0.0468339994549751	0.167980000376701	0.44854998588562				4	4	4	2.1	2.1	2.1	629.09	0	27.1	134520000	4	116060000	18462000	Q09666	Q09666	Neuroblast differentiation-associated protein AHNAK	AHNAK	523
0	0	0	0	0	0	0.103289999067783	0.101080000400543	0.0698560029268265	0.0875310003757477	0.198500007390976	0.439740002155304				1	1	1	3.2	3.2	3.2	34.352	0	25.03	0	1	0	0	Q12904;Q12904-2	Q12904;Q12904-2	Aminoacyl tRNA synthase complex-interacting multifunctional protein 1;Endothelial monocyte-activating polypeptide 2	AIMP1	524
0.134179994463921	0.181920006871223	0.13230000436306	0.214010000228882	0.17815999686718	0.159429997205734	0	0	0	0	0	0				2	2	1	8.4	8.4	4.2	26.278	0	13.983	5532000	1	5532000	0	Q13126-7;Q13126-4;Q13126;Q13126-6;Q13126-5;Q13126-3;Q13126-2	Q13126-7;Q13126-4;Q13126;Q13126-6;Q13126-5;Q13126-3;Q13126-2	S-methyl-5-thioadenosine phosphorylase	MTAP	525
0.192239999771118	0.258709996938705	0.0743890032172203	0.0909160003066063	0.289339989423752	0.0820090025663376	0.0936649963259697	0.130549997091293	0.0973709970712662	0.0840340033173561	0.294420003890991	0.294319987297058				5	5	5	12.9	12.9	12.9	52.39	0	37.938	87639000	6	55028000	32610000	Q13228;Q13228-4;Q13228-2;Q13228-3	Q13228;Q13228-4;Q13228-2;Q13228-3	Selenium-binding protein 1	SELENBP1	526
0.239859998226166	0.262050002813339	0.112099997699261	0	0.298480004072189	0.0875030010938644	0	0	0	0	0	0				1	1	1	1.3	1.3	1.3	69.578	0	6.1303	0	1	0	0	Q13310-2;Q13310-3	Q13310-2;Q13310-3			527
0.482969999313354	0.517030000686646	0	0	0	0	0.0979460030794144	0.11659000068903	0.109820000827312	0.069132000207901	0.160799995064735	0.445710003376007				1	1	1	11.4	11.4	11.4	11.765	0	10.212	76922000	2	35227000	41695000	Q13404-8;Q13404	Q13404-8;Q13404	Ubiquitin-conjugating enzyme E2 variant 1	UBE2V1	528
0	0	0	0	0	0	0.060309998691082	0.17501999437809	0.129969999194145	0	0.219239994883537	0.415450006723404				1	1	1	3.6	3.6	3.6	68.297	0	9.0016	16268000	1	0	16268000	Q13409-6;Q13409-3;Q13409-7;Q13409-2;Q13409-5;Q13409	Q13409-6;Q13409-3;Q13409-7;Q13409-2;Q13409-5;Q13409	Cytoplasmic dynein 1 intermediate chain 2	DYNC1I2	529
0	0	0	0	0	0	0.0968360006809235	0.285389989614487	0.122270002961159	0.0925429984927177	0.146129995584488	0.256830006837845				1	1	1	2.1	2.1	2.1	58.959	0	6.8803	12013000	1	0	12013000	Q13410	Q13410	Butyrophilin subfamily 1 member A1	BTN1A1	530
0.437290012836456	0.318850010633469	0.128810003399849	0	0.339179992675781	0	0	0	0	0	0	0				1	1	1	3.5	3.5	3.5	36.467	0	6.5409	4796700	2	4796700	0	Q13418-3;Q13418-2;Q13418	Q13418-3;Q13418-2;Q13418	Integrin-linked protein kinase	ILK	531
0.243190005421638	0.212259992957115	0.0459050014615059	0.0501440018415451	0.347499996423721	0.0449220016598701	0.100840002298355	0.22953000664711	0.103019997477531	0.105829998850822	0.167919993400574	0.304140001535416				7	7	7	10.3	10.3	10.3	67.94	0	55.17	376470000	10	310180000	66292000	Q13421-4;Q13421-3;Q13421;Q13421-2	Q13421-4;Q13421-3;Q13421;Q13421-2	Mesothelin;Megakaryocyte-potentiating factor;Mesothelin, cleaved form	MSLN	532
0.185479998588562	0.22477999329567	0.0698359981179237	0.0908470004796982	0.364060014486313	0.0649909973144531	0	0	0	0	0	0				1	1	1	4.9	4.9	4.9	18.243	0.0016502	5.9578	0	1	0	0	Q13526	Q13526	Peptidyl-prolyl cis-trans isomerase NIMA-interacting 1	PIN1	533
0	0	0	0	0	0	0.0763920024037361	0.0847420021891594	0.0686049982905388	0.0375710017979145	0.232050001621246	0.500639975070953				1	1	1	3.7	3.7	3.7	35.892	0	46.445	0	1	0	0	Q13630	Q13630	GDP-L-fucose synthase	TSTA3	534
0	0	0	0	0	0	0	0	0	0	0	0				1	1	1	0.5	0.5	0.5	282.28	0.0044978	5.658	5107800	1	0	5107800	Q13813-3;Q13813;Q13813-2	Q13813-3;Q13813;Q13813-2	Spectrin alpha chain, non-erythrocytic 1	SPTAN1	535
0	0	0	0	0	0	0.0828540027141571	0.0929310023784637	0.0597029998898506	0.0610780008137226	0.16729000210762	0.517440021038055				2	2	2	3.7	3.7	3.7	63.843	0	11.595	14824000	2	0	14824000	Q14134-2;Q14134	Q14134-2;Q14134	Tripartite motif-containing protein 29	TRIM29	536
0.242180004715919	0.213039994239807	0.0768999978899956	0.0490970015525818	0.376960009336472	0.0751359984278679	0	0	0	0	0	0				1	1	1	4	4	4	74.403	0	20.856	39014000	2	39014000	0	Q14166	Q14166	Tubulin--tyrosine ligase-like protein 12	TTLL12	537
0	0	0	0	0	0	0.0698729977011681	0.168799996376038	0.0856420025229454	0.053847000002861	0.191870003938675	0.655719995498657				3	3	3	0.9	0.9	0.9	532.4	0	18.108	3568300	3	3568300	0	Q14204	Q14204	Cytoplasmic dynein 1 heavy chain 1	DYNC1H1	538
0.304630011320114	0.393099993467331	0.0417199991643429	0.0344099998474121	0.180570006370544	0.0455619990825653	0	0	0	0	0	0				4	1	1	11.8	3.4	3.4	46.402	0.0016807	6.0148	21823000	1	21823000	0	Q14240;Q14240-2	Q14240;Q14240-2	Eukaryotic initiation factor 4A-II;Eukaryotic initiation factor 4A-II, N-terminally processed	EIF4A2	539
0.203899994492531	0.317900002002716	0.0490209981799126	0.0423990003764629	0.346280008554459	0.0446529984474182	0.0770640000700951	0.130549997091293	0.0893030017614365	0.0642699971795082	0.168080002069473	0.461180001497269				3	3	3	5.5	5.5	5.5	57.466	0	30.237	90899000	5	51941000	38957000	Q14247-3;Q14247;Q14247-2	Q14247-3;Q14247;Q14247-2	Src substrate cortactin	CTTN	540
0	0	0	0	0	0	0.106440000236034	0.241650000214577	0.130019992589951	0.0866409987211227	0.168870002031326	0.263480007648468	+			1	1	1	0.5	0.5	0.5	221.28	1	-2	0	2	0	0	Q14524-5;Q14524-3;Q14524-6;Q14524-2;Q14524-4;Q14524	Q14524-5;Q14524-3;Q14524-6;Q14524-2;Q14524-4;Q14524	Sodium channel protein type 5 subunit alpha	SCN5A	541
0.210519999265671	0.485460013151169	0.0364909991621971	0.0443050004541874	0.266739994287491	0.0357640013098717	0	0.170809999108315	0.132229998707771	0.112999998033047	0.268999993801117	0.314949989318848				3	3	3	5.4	5.4	5.4	99.856	0	44.77	42420000	4	42420000	0	Q14624-3;Q14624-2;Q14624;Q14624-4	Q14624-3;Q14624-2;Q14624;Q14624-4	Inter-alpha-trypsin inhibitor heavy chain H4;70 kDa inter-alpha-trypsin inhibitor heavy chain H4;35 kDa inter-alpha-trypsin inhibitor heavy chain H4	ITIH4	542
0.108060002326965	0.241779997944832	0.0534630008041859	0.0429399982094765	0.499359995126724	0.0543930009007454	0	0	0	0	0	0				1	1	1	1.6	1.6	1.6	106.87	0.0016207	5.9089	39623000	1	39623000	0	Q14697;Q14697-2	Q14697;Q14697-2	Neutral alpha-glucosidase AB	GANAB	543
0.292369991540909	0.282709985971451	0.0935079976916313	0	0.271369993686676	0.0600440017879009	0.127890005707741	0.158439993858337	0.0888639986515045	0.0838180035352707	0.194150000810623	0.359800010919571				2	2	2	4.6	4.6	4.6	99.326	0	14.372	38185000	4	31553000	6632300	Q14764	Q14764	Major vault protein	MVP	544
0.227760002017021	0.288569986820221	0.119589999318123	0.140860006213188	0.284929990768433	0.0719460025429726	0.0925370007753372	0.093700997531414	0.0761270001530647	0.0697550028562546	0.317149996757507	0.494309991598129				3	3	3	12.1	12.1	12.1	36.014	0	39.086	43898000	4	16971000	26928000	Q14847-2;Q14847;Q14847-3	Q14847-2;Q14847	LIM and SH3 domain protein 1	LASP1	545
0.201700001955032	0.307529985904694	0.060309998691082	0.048590999096632	0.329600006341934	0.0472990013659	0	0	0	0	0	0				1	1	1	5.4	5.4	5.4	33.775	0	20.061	23922000	2	23922000	0	Q14894	Q14894	Ketimine reductase mu-crystallin	CRYM	546
0	0	0	0	0	0	0.0625479966402054	0.0795940011739731	0.052276998758316	0.0394989997148514	0.37075001001358	0.395339995622635				1	1	1	4.7	4.7	4.7	32.895	0	15.538	18614000	1	0	18614000	Q14914-2;Q14914	Q14914-2;Q14914	Prostaglandin reductase 1	PTGR1	547
0	0	0	0	0	0	0.0608059987425804	0.147890001535416	0.0597839988768101	0.0545139983296394	0.157480001449585	0.519519984722137				2	2	1	1.9	1.9	0.9	97.169	0	15.613	14140000	1	0	14140000	Q14974	Q14974	Importin subunit beta-1	KPNB1	548
0.346130013465881	0.327740013599396	0	0	0.326130002737045	0	0	0	0	0	0	0				1	1	1	0.8	0.8	0.8	159.75	0	6.9301	9836400	1	9836400	0	Q14C86-3;Q14C86-4;Q14C86-5;Q14C86-2;Q14C86;Q14C86-6	Q14C86-3;Q14C86-4;Q14C86-5;Q14C86-2;Q14C86;Q14C86-6	GTPase-activating protein and VPS9 domain-containing protein 1	GAPVD1	549
0	0	0	0	0	0	0.0817679986357689	0.119350001215935	0.0767040029168129	0.114600002765656	0.198780000209808	0.401549994945526				3	3	3	6.5	6.5	6.5	68.047	0	22.077	11406000	3	3482200	7924000	Q15046;Q15046-2	Q15046;Q15046-2	Lysine--tRNA ligase	KARS	550
0	0	0	0	0	0	0	0	0	0	0	0	+			1	1	1	3	3	3	28.802	1	-2	417480	1	417480	0	Q15070-3;Q15070	Q15070-3;Q15070	Mitochondrial inner membrane protein OXA1L	OXA1L	551
0	0	0	0	0	0	0	1	0	0	0	0				1	1	1	3.2	3.2	3.2	39.031	0.0016287	5.9129	0	1	0	0	Q15080;Q15080-3	Q15080;Q15080-3	Neutrophil cytosol factor 4	NCF4	552
0	0	0	0	0	0	0.077624998986721	0.150299996137619	0.0888729989528656	0.104319997131824	0.192220002412796	0.386649996042252				1	1	1	3	3	3	47.837	0.0016447	5.9367	0	1	0	0	Q15084-3;Q15084;Q15084-4;Q15084-5;Q15084-2	Q15084-3;Q15084;Q15084-4;Q15084-5;Q15084-2	Protein disulfide-isomerase A6	PDIA6	553
0	0	0	0	0	0	0.052861999720335	0.108429998159409	0.0448140017688274	0.0543080009520054	0.302700012922287	0.436879992485046				2	2	1	8.3	8.3	2.4	32.66	0	9.4484	29059000	1	0	29059000	Q15181	Q15181	Inorganic pyrophosphatase	PPA1	554
0.353780001401901	0.496800005435944	0	0	0.149409994482994	0	0	0	0	0	0	0				1	1	1	9.3	9.3	9.3	31.858	0	15.094	12448000	1	12448000	0	Q15257-4;Q15257-3;Q15257-2;Q15257	Q15257-4;Q15257-3;Q15257-2;Q15257	Serine/threonine-protein phosphatase 2A activator	PPP2R4	555
0	0.270870000123978	0	0.240539997816086	0.488590002059937	0	0.0601940006017685	0.10368999838829	0.0853499993681908	0.0476350001990795	0.219249993562698	0.505879998207092				7	7	3	21.3	21.3	7.9	37.497	0	57.692	125480000	9	18995000	106480000	Q15365;P57721-2;P57721-3;P57721-5;P57721-4;P57721	Q15365	Poly(rC)-binding protein 1	PCBP1	556
0	0	0	0	0	0	0.0885040014982224	0.227479994297028	0.11014000326395	0.0746150016784668	0.217899993062019	0.281360000371933				1	1	1	8.1	8.1	8.1	25.593	0	9.5183	0	1	0	0	Q15435-5;Q15435-4;Q15435-3;Q15435-2;Q15435	Q15435-5;Q15435-4;Q15435-3;Q15435-2;Q15435	Protein phosphatase 1 regulatory subunit 7	PPP1R7	557
0.342720001935959	0.343439996242523	0.0387439988553524	0.0195000004023314	0.221860006451607	0.0337349995970726	0.0886429995298386	0.144620001316071	0.06632100045681	0.0677670016884804	0.214570000767708	0.418080002069473				1	1	1	6.9	6.9	6.9	16.363	0	9.0245	66476000	2	47407000	19069000	Q15819	Q15819	Ubiquitin-conjugating enzyme E2 variant 2	UBE2V2	558
0.562370002269745	0.227660000324249	0.0291009992361069	0.0238460004329681	0.112149998545647	0.0306860003620386	0.0743819996714592	0.0806759968400002	0.0872730016708374	0.0687140002846718	0.131439998745918	0.576770007610321				8	8	7	92.1	92.1	80.3	7.8547	0	63.294	588240000	16	209170000	379070000	Q15847	Q15847	Adipogenesis regulatory factor	ADIRF	559
0	0	0	0	0	0	0.126289993524551	0.146520003676414	0.110590003430843	0.0999009981751442	0.150639995932579	0.366059988737106				1	1	1	3.3	3.3	3.3	61.277	0	11.372	8201800	1	0	8201800	Q15942	Q15942	Zyxin	ZYX	560
0	0	0	0	0	0	0.154159992933273	0.124090000987053	0.1441899985075	0.102279998362064	0.24779999256134	0.227479994297028				1	1	1	2.1	2.1	2.1	50.58	0.0031104	5.8091	9557400	1	0	9557400	Q16181-2;Q16181	Q16181-2;Q16181	Septin-7	SEPT7	561
0.244130000472069	0.186110004782677	0	0	0.754819989204407	0	0	0	0	0	0	0				2	2	2	7.6	7.6	7.6	42.153	0	18.129	14639000	2	14639000	0	Q16186	Q16186	Proteasomal ubiquitin receptor ADRM1	ADRM1	562
0.120820000767708	0.25764000415802	0.0389680005609989	0.0342390015721321	0.564779996871948	0.036226000636816	0.0995529964566231	0.143020004034042	0.103390000760555	0.0801839977502823	0.190400004386902	0.424829989671707				6	6	6	27.6	27.6	27.6	15.097	0	61.74	30819000000	22	28858000000	1960400000	Q16378	Q16378	Proline-rich protein 4	PRR4	563
0	0	0	0	0	0	0.0866919979453087	0.156090006232262	0.0907410010695457	0.0970980003476143	0.157330006361008	0.412059992551804				1	1	1	12.9	12.9	12.9	15.257	0.0016779	6.0144	6893000	1	0	6893000	Q16629-3;Q16629-2;Q16629-4;Q16629	Q16629-3;Q16629-2;Q16629-4;Q16629	Serine/arginine-rich splicing factor 7	SRSF7	564
0	0	0	0	0	0	0.104819998145103	0.174899995326996	0.106049999594688	0.0836569964885712	0.18189999461174	0.34154000878334				4	4	4	10.3	10.3	10.3	55.676	0	27.023	37054000	6	0	37054000	Q16851-2;Q16851	Q16851-2;Q16851	UTP--glucose-1-phosphate uridylyltransferase	UGP2	565
0	0	0	0	0	0	0	0	0	0	0	0				1	1	1	3.6	3.6	3.6	36.754	0	6.5732	0	1	0	0	Q2UY09-3;Q2UY09-2;Q2UY09	Q2UY09-3;Q2UY09-2;Q2UY09	Collagen alpha-1(XXVIII) chain	COL28A1	566
0	0	0	0	0	0	0	0.210730001330376	0.119070000946522	0	0.260250002145767	0.409940004348755				1	1	1	2.1	2.1	2.1	82.688	0	17.834	4570500	1	0	4570500	Q32MZ4-3;Q32MZ4-2;Q32MZ4	Q32MZ4-3;Q32MZ4-2;Q32MZ4	Leucine-rich repeat flightless-interacting protein 1	LRRFIP1	567
0.193259999155998	0.251899987459183	0.066209003329277	0.0816150009632111	0.31547999382019	0.0915340036153793	0	0	0	0	0.549260020256042	0.45074000954628				2	2	2	5.9	5.9	5.9	39.532	0	11.014	23348000	2	23348000	0	Q3B8N2-2;Q6DKI2;Q3B8N2;O00182-3;O00182-2;O00182-6;O00182	Q3B8N2-2;Q6DKI2;Q3B8N2;O00182-3;O00182-2;O00182-6;O00182	Galectin-9B;Galectin-9C;Galectin-9	LGALS9B;LGALS9C;LGALS9	568
0	0	0	0	0	0	0	0.108889997005463	0	0	0.264129996299744	0.673849999904633				1	1	1	4.1	4.1	4.1	54.792	0	20.185	12885000	2	0	12885000	Q3LXA3-2;Q3LXA3	Q3LXA3-2;Q3LXA3	Bifunctional ATP-dependent dihydroxyacetone kinase/FAD-AMP lyase (cyclizing);ATP-dependent dihydroxyacetone kinase;FAD-AMP lyase (cyclizing)	DAK	569
0.294290006160736	0.447649985551834	0.0234839990735054	0.0227000005543232	0.186609998345375	0.0252659991383553	0	0	0	0	0	0				1	1	1	1.3	1.3	1.3	79.828	0.0016234	5.9114	298840000	1	298840000	0	Q496Y0-2;Q496Y0	Q496Y0-2;Q496Y0	LON peptidase N-terminal domain and RING finger protein 3	LONRF3	570
0.041117999702692	0.0420529991388321	0.0546419993042946	0.0511649996042252	0.759880006313324	0.051146000623703	0	0	0	0	0	0				1	1	1	2.8	2.8	2.8	48.564	0.0031008	5.7661	56024000	1	56024000	0	Q5JSH3-3;Q5JSH3-4;Q5JSH3-2;Q5JSH3	Q5JSH3-3;Q5JSH3-4;Q5JSH3-2;Q5JSH3	WD repeat-containing protein 44	WDR44	571
0	0	0	0	0	0	0.115639999508858	0.103660002350807	0.0718519985675812	0.0821269974112511	0.236550003290176	0.390159994363785				1	1	1	3.2	3.2	3.2	50.329	0	6.5383	3987300	1	0	3987300	Q5T1M5-3;Q5T1M5-2;Q5T1M5	Q5T1M5-3;Q5T1M5-2;Q5T1M5	FK506-binding protein 15	FKBP15	572
0.302289992570877	0.296920001506805	0.0238949991762638	0.0194380003958941	0.329549998044968	0.0279050003737211	0	0	0	0	0	0				1	1	1	0.3	0.3	0.3	427.04	0.0017007	6.0574	307930000	1	307930000	0	Q5VST9-5;Q5VST9-3;Q5VST9;Q5VST9-2;Q5VST9-6	Q5VST9-5;Q5VST9-3;Q5VST9;Q5VST9-2;Q5VST9-6	Obscurin	OBSCN	573
0	0	0	0	0	0	0.0821420028805733	0.0976369976997375	0.0960780009627342	0.0615129992365837	0.326150000095367	0.336340010166168				1	1	1	6.9	6.9	6.9	29.834	0.0046368	5.7586	23515000	2	0	23515000	Q5VT40	Q5VT40	Protein FAM78B	FAM78B	574
0	0	0	0	0	0	0.0870219990611076	0.113490000367165	0.092849999666214	0.0915459990501404	0.168040007352829	0.440319985151291				2	2	1	9.8	9.8	4	30.691	0	19.432	10077000	2	0	10077000	Q5VT79-2;Q5VT79	Q5VT79-2;Q5VT79	Annexin A8-like protein 2	ANXA8L2	575
0.177080005407333	0.293610006570816	0.0602199994027615	0.067451000213623	0.357430011034012	0.0442069992423058	0	0	0	0	0	0				1	1	1	5.3	5.3	5.3	33.979	0	7.0831	9857300	1	9857300	0	Q5VVQ6-2;Q5VVQ6	Q5VVQ6-2;Q5VVQ6	Ubiquitin thioesterase OTU1	YOD1	576
0	0	0	0	0	0	0	0	0	0	0	0				1	1	1	4.5	4.5	4.5	24.476	0	10.409	2724400	1	2724400	0	Q5VWZ2-2;Q5VWZ2	Q5VWZ2-2;Q5VWZ2	Lysophospholipase-like protein 1	LYPLAL1	577
0	0	0	0	0	0	0.0587060004472733	0.134550005197525	0.0922089964151382	0.0329350009560585	0.255299985408783	0.42629998922348				1	1	1	4.1	4.1	4.1	46.473	0.0031056	5.8026	0	1	0	0	Q6DJT9-2;Q6DJT9	Q6DJT9-2;Q6DJT9	Zinc finger protein PLAG1	PLAG1	578
0	0	0	0	0	0	0	1	0	0	0	0				6	1	1	63.1	22.3	22.3	14.095	0	18.889	6899400	1	0	6899400	Q6FI13;Q16777	Q6FI13;Q16777	Histone H2A type 2-A;Histone H2A type 2-C	HIST2H2AA3;HIST2H2AC	579
0.179930001497269	0.257990002632141	0.0449980013072491	0.0742359980940819	0.243320003151894	0.0499150007963181	0	0	0	0	0	0				2	2	2	16.4	16.4	16.4	22.72	0	32.605	82574000	3	82574000	0	Q6MZM9	Q6MZM9	Proline-rich protein 27	PRR27	580
0.157849997282028	0.400319993495941	0.0730110034346581	0	0.314200013875961	0.0546130016446114	0	0	0	0	0	0	+			1	1	1	0.7	0.7	0.7	221.89	1	-2	0	1	0	0	Q6PIF6-2;Q6PIF6	Q6PIF6-2;Q6PIF6	Unconventional myosin-VIIb	MYO7B	581
0	0	0	0	0	0	0.0962560027837753	0.386649996042252	0.080486997961998	0.0494409985840321	0.205239996314049	0.239069998264313				2	2	2	5.5	5.5	5.5	57.279	0	11.645	6843400	2	0	6843400	Q6UX06	Q6UX06	Olfactomedin-4	OLFM4	582
0.319029986858368	0.329710006713867	0.0326879993081093	0.0355120003223419	0.14258000254631	0.0354180000722408	0.0722360014915466	0.115589998662472	0.0595300011336803	0.0666119977831841	0.248150005936623	0.460720002651215				5	5	5	10.1	10.1	10.1	56.099	0	35.654	439570000	9	395810000	43762000	Q6XQN6-3;Q6XQN6;Q6XQN6-2	Q6XQN6-3;Q6XQN6;Q6XQN6-2	Nicotinate phosphoribosyltransferase	NAPRT	583
0.28354999423027	0.36829000711441	0.0403599999845028	0.0314060002565384	0.214399993419647	0.0348189994692802	0.143050000071526	0.17705999314785	0.143140003085136	0.0649320036172867	0.221269994974136	0.250550001859665				3	3	3	9.1	9.1	9.1	30.847	0	25.887	208500000	4	192830000	15663000	Q6ZVX7	Q6ZVX7	F-box only protein 50	NCCRP1	584
0	0	1	0	0	0	0	0	0	0	0	0				2	1	1	43.9	30.3	30.3	6.8918	0	7.0806	7871000	2	1273000	6598000	Q71UI9-5	Q71UI9-5	Histone H2A.V	H2AFV	585
0	0	0	0	0	0	0	0	0	0	0	0				1	1	1	4	4	4	36.504	0	9.9794	999670	2	999670	0	Q7L5D6	Q7L5D6	Golgi to ER traffic protein 4 homolog	GET4	586
0.20338000357151	0.215330004692078	0.0778160020709038	0.0599230006337166	0.343360006809235	0.0722299963235855	0.087907001376152	0.128969997167587	0.0940830036997795	0.0730609968304634	0.201609998941422	0.436619997024536				45	45	42	24.5	24.5	23.2	228.66	0	323.31	2170000000	64	1560300000	609690000	Q7Z406-6;Q7Z406-2;Q7Z406;Q7Z406-4;Q7Z406-5;P35580;P35580-5;P35580-2;P35580-3;P35580-4	Q7Z406-6;Q7Z406-2;Q7Z406;Q7Z406-4;Q7Z406-5	Myosin-14	MYH14	587
0	0	0	0	0	0	0	0.183850005269051	0	0	0.332650005817413	0.483500003814697				1	1	1	4.9	4.9	4.9	25.913	0	9.1203	0	1	0	0	Q7Z4W1	Q7Z4W1	L-xylulose reductase	DCXR	588
0.0708910003304482	0.236029997467995	0.0864809975028038	0.067721001803875	0.474209994077682	0.0646699965000153	0	0	0	0	0	0				1	1	1	2.2	2.2	2.2	45.539	0.0031546	5.8563	15256000	1	15256000	0	Q86VP6-3;Q86VP6-2;Q86VP6	Q86VP6-3;Q86VP6-2;Q86VP6	Cullin-associated NEDD8-dissociated protein 1	CAND1	589
0.130529999732971	0.1317999958992	0.182549998164177	0.167349994182587	0.201409995555878	0.186360001564026	0	0	0	0	0	0	+			1	1	1	1	1	1	90.402	1	-2	281670000	1	281670000	0	Q8IWW6-3;Q8IWW6-2;Q8IWW6-4;Q8IWW6	Q8IWW6-3;Q8IWW6-2;Q8IWW6-4;Q8IWW6	Rho GTPase-activating protein 12	ARHGAP12	590
0	0	0	0	0	0	0.106899999082088	0.222810000181198	0.0801130011677742	0.0785240009427071	0.220689997076988	0.290960013866425				1	1	1	2.6	2.6	2.6	52.781	0	7.2466	11967000	1	0	11967000	Q8IYT4-2;Q8IYT4	Q8IYT4-2;Q8IYT4	Katanin p60 ATPase-containing subunit A-like 2	KATNAL2	591
0.115039996802807	0.176449999213219	0.123620003461838	0.104120001196861	0.389160007238388	0.0916109979152679	0	0.231670007109642	0.13680000603199	0	0.177849993109703	0.453689992427826				2	2	2	3.6	3.6	3.6	79.917	0	23.045	6686800	2	0	6686800	Q8IZ83-3;Q8IZ83	Q8IZ83-3;Q8IZ83	Aldehyde dehydrogenase family 16 member A1	ALDH16A1	592
0	0	0	0	0	0	0.0934540033340454	0.34281998872757	0.170440003275871	0.131410002708435	0.137789994478226	0.124090000987053				1	1	1	1.1	1.1	1.1	67.218	0.0045593	5.6845	26822000	1	0	26822000	Q8N554	Q8N554	Zinc finger protein 276	ZNF276	593
0	0	0	0	0	0	0	0	0	0	0	0	+			1	1	1	1.2	1.2	1.2	69.381	1	-2	33022000	1	33022000	0	Q8NA54-2;Q8NA54	Q8NA54-2;Q8NA54	IQ and ubiquitin-like domain-containing protein	IQUB	594
0	0	0	0	0	0	0.194739997386932	0.219640001654625	0	0	0.262019991874695	0.323599994182587				1	1	1	0.8	0.8	0.8	250.91	0.0016863	6.0257	0	1	0	0	Q8NB66	Q8NB66	Protein unc-13 homolog C	UNC13C	595
0.283930003643036	0.404529988765717	0.0227940008044243	0.0542190000414848	0.176070004701614	0.0584550015628338	0.0853499993681908	0.106270000338554	0.104340001940727	0.0571760013699532	0.202879995107651	0.44064000248909				2	2	2	7.5	7.5	7.5	42.426	0	30.832	28745000	3	10841000	17904000	Q8NC51-4;Q8NC51-3;Q8NC51-2;Q8NC51	Q8NC51-4;Q8NC51-3;Q8NC51-2;Q8NC51	Plasminogen activator inhibitor 1 RNA-binding protein	SERBP1	596
0	0	0	0	0	0	0	0.335700005292892	0	0	0.291060000658035	0.373239994049072				1	1	1	2.9	2.9	2.9	44.125	0.0044709	5.6446	0	1	0	0	Q8NDH3-2;Q8NDH3-5;Q8NDH3-4;Q8NDH3	Q8NDH3-2;Q8NDH3-5;Q8NDH3-4;Q8NDH3	Probable aminopeptidase NPEPL1	NPEPL1	597
0	0	0	0	0	0	0.126340001821518	0.236090004444122	0.130659997463226	0	0.128360003232956	0.378549993038177	+			1	1	1	0.6	0.6	0.6	227.47	1	-2	0	1	0	0	Q8NF50-4;Q8NF50-3;Q8NF50-2;Q8NF50	Q8NF50-4;Q8NF50-3;Q8NF50-2;Q8NF50	Dedicator of cytokinesis protein 8	DOCK8	598
0.158480003476143	0.240170001983643	0.0541380010545254	0.0487719997763634	0.443040013313293	0.0553999990224838	0.0829949975013733	0.137130007147789	0.0941210016608238	0.0553559996187687	0.20024000108242	0.426820009946823				3	3	3	25.2	25.2	25.2	12.53	0	25.396	165350000	3	89991000	75363000	Q8NFU3;Q8NFU3-2;Q8NFU3-3;Q8NFU3-4	Q8NFU3;Q8NFU3-2;Q8NFU3-3;Q8NFU3-4	Thiosulfate sulfurtransferase/rhodanese-like domain-containing protein 1	TSTD1	599
0	0	0	0	0	0	0	0	0	0	0	0				1	1	1	3.9	3.9	3.9	41.345	0	11.016	146660000	1	146660000	0	Q8TB36	Q8TB36	Ganglioside-induced differentiation-associated protein 1	GDAP1	600
0	0	0	0	0	0	0	0	0	0	0	1				1	1	1	15.4	15.4	15.4	13.299	0.0016722	6.0102	2900200	1	0	2900200	Q8TCD5-2;Q8TCD5	Q8TCD5-2;Q8TCD5	5(3)-deoxyribonucleotidase, cytosolic type	NT5C	601
0	0	0	0	0	0	0	0	0	0	0	0				1	1	1	1.5	1.5	1.5	107.17	0.0031646	5.8633	0	1	0	0	Q8TD19	Q8TD19	Serine/threonine-protein kinase Nek9	NEK9	602
0	0	0	0	0	0	0.0513340011239052	0.279100000858307	0.0570029988884926	0.0457750000059605	0.183170005679131	0.383610010147095				1	1	1	0.8	0.8	0.8	146.96	0.0017036	6.0656	0	1	0	0	Q8TE82	Q8TE82	SH3 domain and tetratricopeptide repeat-containing protein 1	SH3TC1	603
0.214100003242493	0.162850007414818	0.0677570030093193	0.123060002923012	0.352100014686584	0.0801320001482964	0.0828299969434738	0.16448999941349	0.117810003459454	0.0829410031437874	0.1769700050354	0.38782000541687				4	4	4	7.1	7.1	7.1	96.022	0	24.666	22601000	5	6501900	16099000	Q8WUM4;Q8WUM4-2	Q8WUM4;Q8WUM4-2	Programmed cell death 6-interacting protein	PDCD6IP	604
0	0	0	0	0	0	0.138380005955696	0.229200005531311	0.122599996626377	0.122429996728897	0.13323999941349	0.254150003194809				1	1	1	1.7	1.7	1.7	68.064	0	6.1905	4369000	1	0	4369000	Q8WVV4;Q8WVV4-1	Q8WVV4;Q8WVV4-1	Protein POF1B	POF1B	605
0	0	0	0	0	0	0	0	0	0	1	0				2	2	2	2.3	2.3	2.3	153.67	0	38.221	10108000	3	10108000	0	Q8WWI1-3;Q8WWI1-5;Q8WWI1-4;Q8WWI1-2;Q8WWI1	Q8WWI1-3;Q8WWI1-5;Q8WWI1-4;Q8WWI1-2;Q8WWI1	LIM domain only protein 7	LMO7	606
0	0	0	0	0	0	0.101709999144077	0.158619999885559	0.0831679999828339	0.061549000442028	0.211170002818108	0.371490001678467				2	2	2	12.7	12.7	12.7	22.487	0	53.356	12764000	2	0	12764000	Q92522	Q92522	Histone H1x	H1FX	607
0.423390001058578	0.200139999389648	0	0	0.376469999551773	0	0	0	0	0	0	0				1	1	1	4.5	4.5	4.5	33.65	0	6.2019	11272000	1	11272000	0	Q92597-3;Q92597-2;Q92597	Q92597-3;Q92597-2;Q92597	Protein NDRG1	NDRG1	608
0	0	0	0	0	0	0.0833399966359138	0.342729985713959	0.0866340026259422	0.105499997735023	0.163399994373322	0.218400001525879				1	1	1	5	5	5	24.379	0.0031746	5.8666	0	1	0	0	Q92623	Q92623	Tetratricopeptide repeat protein 9A	TTC9	609
0.165820002555847	0.195519998669624	0.116449996829033	0.0827649980783463	0.316500008106232	0.122939996421337	0.0614989995956421	0.120020002126694	0.101130001246929	0.065652996301651	0.168559998273849	0.515900015830994				5	5	5	3.4	3.4	3.4	231.6	0	34.999	88084000	5	49407000	38677000	Q92817	Q92817	Envoplakin	EVPL	610
0	0	0	0	0	0	0	0	0	0	0	0				1	1	1	2.2	2.2	2.2	72.371	0.0016611	5.9846	3940800	1	3940800	0	Q92841-1;Q92841-3;Q92841-2;Q92841	Q92841-1;Q92841-3;Q92841-2;Q92841	Probable ATP-dependent RNA helicase DDX17	DDX17	611
0.617250025272369	0.346920013427734	0	0	0.27208000421524	0	0.0798029974102974	0.122560001909733	0.145089998841286	0	0.242200002074242	0.448520004749298				1	1	1	3	3	3	37.578	0	45.591	0	4	0	0	Q92905	Q92905	COP9 signalosome complex subunit 5	COPS5	612
0.0516179986298084	0.0512490011751652	0.0608300007879734	0.0588859990239143	0.711359977722168	0.0660540014505386	0	0	0	0	0	0				1	1	1	4.4	4.4	4.4	47.355	0	6.3757	81831000	1	81831000	0	Q92947-2;Q92947	Q92947-2;Q92947	Glutaryl-CoA dehydrogenase, mitochondrial	GCDH	613
0	0	0	0	0	0	0.0661669969558716	0.138050004839897	0.0640150010585785	0.0572660006582737	0.14708000421524	0.52742999792099				1	1	1	1.8	1.8	1.8	47.978	0.0016155	5.8981	19938000	1	0	19938000	Q92994-9;Q92994-3;Q92994-7;Q92994-8;Q92994-5;Q92994	Q92994-9;Q92994-3;Q92994-7;Q92994-8;Q92994-5;Q92994	Transcription factor IIIB 90 kDa subunit	BRF1	614
0	0.137899994850159	0	0.161640003323555	0.495299994945526	0.205170005559921	0	0	0	0	0	0				1	1	1	8.1	8.1	8.1	17.57	0.0016	5.8766	19857000	1	19857000	0	Q96AT9-5;Q96AT9-3	Q96AT9-5;Q96AT9-3			615
0	0	0	0	0	0	0.128639996051788	0.167219996452332	0.126670002937317	0.10470999777317	0.190060004591942	0.286080002784729				4	4	4	14.6	14.6	14.6	26.697	0	34.289	55802000	4	0	55802000	Q96C19	Q96C19	EF-hand domain-containing protein D2	EFHD2	616
0	0	0	0	1	0	0	0	0	0	0	0				1	1	1	3.4	3.4	3.4	52.623	0.001626	5.912	6142000	1	6142000	0	Q96CS3	Q96CS3	FAS-associated factor 2	FAF2	617
0	0	0	0	0	0	0.0663139969110489	0.111709997057915	0.0663029998540878	0.0513029992580414	0.195280000567436	0.504390001296997				3	3	3	6.4	6.4	6.4	68.283	0	17.255	27526000	3	8092100	19434000	Q96G03;Q6PCE3	Q96G03	Phosphoglucomutase-2	PGM2	618
0.121109999716282	0.212929993867874	0.0961619988083839	0.128940001130104	0.327690005302429	0.113169997930527	0.0879449993371964	0.119329996407032	0.0860880017280579	0.0495110005140305	0.221190005540848	0.425819993019104				3	3	3	6.4	6.4	6.4	63.944	0	22.802	28487000	3	16167000	12320000	Q96HC4;Q96HC4-7;Q96HC4-4;Q96HC4-6;Q96HC4-3;Q96HC4-2	Q96HC4;Q96HC4-7;Q96HC4-4;Q96HC4-6	PDZ and LIM domain protein 5	PDLIM5	619
0.249489992856979	0.340570002794266	0.0607980005443096	0.0306209996342659	0.233940005302429	0.0598889999091625	0.0759479999542236	0.0854220017790794	0.0797640010714531	0.0566289983689785	0.267679989337921	0.44216001033783				5	5	5	12.6	12.6	12.6	52.878	0	35.835	140860000	8	52315000	88543000	Q96KP4;Q96KP4-2	Q96KP4;Q96KP4-2	Cytosolic non-specific dipeptidase	CNDP2	620
0.134839996695518	0.124600000679493	0.192210003733635	0.164450004696846	0.198300004005432	0.185599997639656	0	0	0	0	0	0				1	1	1	1.7	1.7	1.7	55.064	0.0046083	5.7209	20081000	1	20081000	0	Q96M83-4;Q96M83-3;Q96M83-5;Q96M83	Q96M83-4;Q96M83-3;Q96M83-5;Q96M83	Coiled-coil domain-containing protein 7	CCDC7	621
0	0	0	0	0	0	0.140670001506805	0.254940003156662	0.125290006399155	0.148330003023148	0.136399999260902	0.19438000023365				1	1	1	2.3	2.3	2.3	69.838	0.001634	5.9256	15410000	1	0	15410000	Q96MC4	Q96MC4	Protein DDC8 homolog	KIAA1731NL	622
0	0.573759973049164	0	0	0.426239997148514	0	0	0	0	0	0	0				1	1	1	2.9	2.9	2.9	46.416	0.0016949	6.0324	0	1	0	0	Q96PC2	Q96PC2	Inositol hexakisphosphate kinase 3	IP6K3	623
0.28277999162674	0.33381000161171	0.0752940028905869	0.0565950013697147	0.203779995441437	0.0477459989488125	0	0.108390003442764	0	0.0978410020470619	0.562139987945557	0.231619998812675				2	2	2	3.6	3.6	3.6	49.364	0	11.879	9891300	3	5074000	4817400	Q96QA5	Q96QA5	Gasdermin-A	GSDMA	624
0.563440024852753	0.43656000494957	0	0	0	0	0	0	0	0	0	0				1	1	1	1.9	1.9	1.9	91.706	0	8.3009	4653800	1	4653800	0	Q96QK1	Q96QK1	Vacuolar protein sorting-associated protein 35	VPS35	625
0	0	0	0	0	0	0.0869359970092773	0.149259999394417	0.0807930007576942	0.0560390017926693	0.241249993443489	0.385720014572144				1	1	1	1.6	1.6	1.6	92.357	0	6.643	6218500	1	0	6218500	Q96QU1-2;Q96QU1	Q96QU1-2;Q96QU1	Protocadherin-15	PCDH15	626
0.0764070004224777	0.225339993834496	0.0591170005500317	0.0343980006873608	0.556919991970062	0.0478119999170303	0	0	0	0	0	0				1	1	1	3.7	3.7	3.7	49.943	0.0016129	5.8976	55361000	1	55361000	0	Q96SD1-4;Q96SD1-2;Q96SD1-3;Q96SD1	Q96SD1-4;Q96SD1-2;Q96SD1-3;Q96SD1	Protein artemis	DCLRE1C	627
0	0	0	0	0	0	0.0789489969611168	0.157230004668236	0.115039996802807	0.0720420032739639	0.263889998197556	0.312860012054443				1	1	1	3.2	3.2	3.2	29.965	0	7.0959	8919900	1	0	8919900	Q99436	Q99436	Proteasome subunit beta type-7	PSMB7	628
0	0	0	0	0	0	0.0657050013542175	0.117729999125004	0.0560510009527206	0.073743000626564	0.232889994978905	0.472250014543533				4	4	4	30.2	30.2	30.2	19.891	0	24.985	64508000	4	0	64508000	Q99497	Q99497	Protein deglycase DJ-1	PARK7	629
0	0	0	0	0	0	0.1285600066185	0.266759991645813	0.0965140014886856	0.104850001633167	0.167510002851486	0.235809996724129				1	1	1	4.2	4.2	4.2	28.341	0	7.8305	20872000	1	0	20872000	Q99536-2;Q99536-3;Q99536	Q99536-2;Q99536-3;Q99536	Synaptic vesicle membrane protein VAT-1 homolog	VAT1	630
0	0	0	0	0	0	0	0	0	0	0	0				1	1	1	24.5	24.5	24.5	11.471	0	6.2648	2297400	1	0	2297400	Q99584	Q99584	Protein S100-A13	S100A13	631
0	0	0	0	0	0	0.0995159968733788	0.164969995617867	0.120080001652241	0.0728999972343445	0.259900003671646	0.282629996538162				1	1	1	1.5	1.5	1.5	191.36	0.0016556	5.9607	9803800	1	0	9803800	Q99758	Q99758	ATP-binding cassette sub-family A member 3	ABCA3	632
0	0	0	0	0	0	0	0.251230001449585	0	0.126129999756813	0.179049998521805	0.443580001592636				1	1	1	1.9	1.9	1.9	85.424	0	8.3638	4694200	1	0	4694200	Q99798	Q99798	Aconitate hydratase, mitochondrial	ACO2	633
0	0.459410011768341	0	0	0.458950012922287	0.610360026359558	0.0897189974784851	0.289759993553162	0.0728129968047142	0.0815830007195473	0.160919994115829	0.442739993333817				4	4	4	10.2	10.2	10.2	54.804	0	28.391	22163000	5	7192200	14971000	Q99832-3;Q99832;Q99832-2;Q99832-4	Q99832-3;Q99832;Q99832-2;Q99832-4	T-complex protein 1 subunit eta	CCT7	634
0.0415420010685921	0.306270003318787	0.0360339991748333	0.0299939997494221	0.555140018463135	0.0347939990460873	0.106980003416538	0.206919997930527	0.115039996802807	0.088469997048378	0.159189999103546	0.317900002002716				5	5	5	23.4	23.4	23.4	27.216	0	62.657	2730200000	21	2373700000	356520000	Q99935	Q99935	Proline-rich protein 1;Opiorphin	PROL1	635
0.344119995832443	0.27335000038147	0	0	0.363489985466003	0	0	0	0	0	0	0				2	2	2	6.6	6.6	6.6	34.519	0	12.181	12432000	2	12432000	0	Q99961-3;Q99961;Q99961-2;Q99962	Q99961-3;Q99961;Q99961-2;Q99962	Endophilin-A2;Endophilin-A1	SH3GL1;SH3GL2	636
0.13672000169754	0.296350002288818	0.0749899968504906	0.0715700015425682	0.34825000166893	0.072113998234272	0.0911419987678528	0.198170006275177	0.0851970016956329	0.0580760017037392	0.187820002436638	0.379599988460541				1	1	1	1.2	1.2	1.2	61.421	0	8.3013	1334000000	2	660990000	673000000	Q9BPU6	Q9BPU6	Dihydropyrimidinase-related protein 5	DPYSL5	637
0.120970003306866	0.125650003552437	0.108050003647804	0.0872500017285347	0.427040010690689	0.131040006875992	0	0	0	0	0	0	+			1	1	1	1.5	1.5	1.5	82.564	1	-2	0	1	0	0	Q9BQ39	Q9BQ39	ATP-dependent RNA helicase DDX50	DDX50	638
0	0	0	0	0	0	0.0680359974503517	0.192910000681877	0.14002999663353	0.130060002207756	0.171100005507469	0.297859996557236				1	1	1	4.6	4.6	4.6	19.436	0.0073746	5.63	0	1	0	0	Q9BQA9-2;Q9BQA9	Q9BQA9-2;Q9BQA9	Uncharacterized protein C17orf62	C17orf62	639
0	0	0	0	0	0	0	0	0	0	0	0				1	1	1	9	9	9	13.462	0	7.0468	39764000	1	39764000	0	Q9BRF8-3;Q9BRF8-2;Q9BRF8	Q9BRF8-3;Q9BRF8-2;Q9BRF8	Serine/threonine-protein phosphatase CPPED1	CPPED1	640
0	0	0	0	0	0	0.0710899978876114	0.173470005393028	0	0.0544099994003773	0.354299992322922	0.346720010042191				1	1	1	4.1	4.1	4.1	25.75	0	6.8195	6820400	1	0	6820400	Q9BS40	Q9BS40	Latexin	LXN	641
0	0	0	0	0	0	0.0602880008518696	0.146660000085831	0.095491997897625	0.0633300021290779	0.21841000020504	0.402889996767044				2	2	2	8.6	8.6	8.6	26.21	0	16.305	21351000	2	0	21351000	Q9BVC6	Q9BVC6	Transmembrane protein 109	TMEM109	642
0	0	0	0	0	0	0	0	0	0	1	0				1	1	1	4.2	4.2	4.2	37.523	0	10.007	0	1	0	0	Q9BW04-2;Q9BW04	Q9BW04-2;Q9BW04	Specifically androgen-regulated gene protein	SARG	643
0	0	0	0	0	0	0.129069998860359	0.160980001091957	0	0	0.318289995193481	0.391660004854202				1	1	1	8.5	8.5	8.5	18.985	0	6.4769	8911600	1	0	8911600	Q9BW30	Q9BW30	Tubulin polymerization-promoting protein family member 3	TPPP3	644
0	0	0	0	0	0	0.148489996790886	0.184750005602837	0.195810005068779	0.157600000500679	0.131760001182556	0.181580007076263				1	1	1	1.4	1.4	1.4	79.87	0.0073421	5.6195	0	1	0	0	Q9BXC9	Q9BXC9	Bardet-Biedl syndrome 2 protein	BBS2	645
0	0	0	0	0	0	0.0822699964046478	0.0842360034584999	0.0778729990124702	0.0531609989702702	0.245279997587204	0.457179993391037				2	2	1	43.5	43.5	11.8	8.5115	0	15.166	32262000	1	0	32262000	Q9GZP8-2;Q9GZP8	Q9GZP8-2;Q9GZP8	Immortalization up-regulated protein	IMUP	646
0.149949997663498	0.206389993429184	0.0383020006120205	0.0357710011303425	0.488130003213882	0.0410740002989769	0.0886439979076385	0.167620003223419	0.0897789970040321	0.0684069991111755	0.145239993929863	0.42688000202179				7	7	7	29.7	29.7	29.7	14.246	0	196.02	9983900000	44	9136500000	847420000	Q9GZZ8	Q9GZZ8	Extracellular glycoprotein lacritin	LACRT	647
0	0	0	0	0	0	0.0550310015678406	0.141450002789497	0.105230003595352	0.0599000006914139	0.224930003285408	0.413459986448288				1	1	1	3.4	3.4	3.4	33.915	0	10.161	5109800	1	0	5109800	Q9H0P0-1	Q9H0P0-1			648
0	0	0	0	0	0	0.10724999755621	0.217879995703697	0.12058000266552	0.0907069966197014	0.191609993577003	0.271970003843307				1	1	1	2.8	2.8	2.8	61.174	0	7.7463	0	1	0	0	Q9H223	Q9H223	EH domain-containing protein 4	EHD4	649
0	0	0	0	0	0	0.0686149969696999	0.147369995713234	0.100369997322559	0.0792490020394325	0.1927600055933	0.412299990653992				4	4	3	43	43	38.7	10.438	0	21.229	143420000	3	0	143420000	Q9H299	Q9H299	SH3 domain-binding glutamic acid-rich-like protein 3	SH3BGRL3	650
0	1	0	0	0	0	0	0	0	0	0	0				1	1	1	2.3	2.3	2.3	67.638	0	11.281	15473000	1	15473000	0	Q9H2C0	Q9H2C0	Gigaxonin	GAN	651
0	0	0	0	0	0	0.114880003035069	0.20558999478817	0.0955810025334358	0.106229998171329	0.207949995994568	0.357369989156723				3	3	3	3.3	3.3	3.3	138.99	0	21.696	7537000	4	0	7537000	Q9H2G2-2;Q9H2G2	Q9H2G2-2;Q9H2G2	STE20-like serine/threonine-protein kinase	SLK	652
0.257730007171631	0.118089996278286	0.0913819968700409	0.0582999996840954	0.459239989519119	0.062900997698307	0.0918330028653145	0.169119998812675	0.0843229964375496	0.0757229998707771	0.244049996137619	0.333169996738434				3	3	3	39.5	39.5	39.5	10.116	0	29.696	56015000	4	22981000	33034000	Q9H3K6;Q9H3K6-2	Q9H3K6;Q9H3K6-2	BolA-like protein 2	BOLA2	653
0.460970014333725	0.291079998016357	0.0366219989955425	0.0411549992859364	0.351410001516342	0.0672470033168793	0.0732470005750656	0.157670006155968	0.111079998314381	0.0755769982933998	0.220620006322861	0.467040002346039				3	3	3	14.3	14.3	14.3	24.95	0	25.029	88898000	6	43733000	45165000	Q9H444	Q9H444	Charged multivesicular body protein 4b	CHMP4B	654
0.195710003376007	0.183520004153252	0.189349994063377	0	0.307680010795593	0.12372999638319	0.0958570018410683	0.1024100035429	0.135409995913506	0.0672940015792847	0.202160000801086	0.396860003471375				1	1	1	1.8	1.8	1.8	72.595	0	13.12	10160000	2	4641500	5518500	Q9H4A4	Q9H4A4	Aminopeptidase B	RNPEP	655
0	0	0	0	0	0	0.0773919969797134	0.114239998161793	0.203319996595383	0.053727999329567	0.155009999871254	0.396299988031387				2	2	1	4.1	4.1	2.2	86.505	0	13.627	0	1	0	0	Q9H4G0-3;Q9H4G0-2;Q9H4G0-4;Q9H4G0	Q9H4G0-3;Q9H4G0-2;Q9H4G0-4;Q9H4G0	Band 4.1-like protein 1	EPB41L1	656
0	0	0	0	0	0	0	0	0	0	0	0				1	1	1	8.4	8.4	8.4	17.218	0	6.7552	2749000	1	2749000	0	Q9H4G4	Q9H4G4	Golgi-associated plant pathogenesis-related protein 1	GLIPR2	657
0	0	0	0	1	0	0	0	0	0	0	0				1	1	1	0.7	0.7	0.7	128.29	0.0045872	5.7144	0	1	0	0	Q9H6N6	Q9H6N6	Putative uncharacterized protein MYH16	MYH16	658
0	0	0	0	0	0	0.086058996617794	0.253179997205734	0.0813760012388229	0.0666930004954338	0.142710000276566	0.369150012731552				2	2	2	4.1	4.1	4.1	82.322	0	11.883	19292000	2	0	19292000	Q9H6S3-3;Q9H6S3;Q9H6S3-2	Q9H6S3-3;Q9H6S3;Q9H6S3-2	Epidermal growth factor receptor kinase substrate 8-like protein 2	EPS8L2	659
0.257849991321564	0.261150002479553	0.084418997168541	0.122680000960827	0.112470000982285	0.161439999938011	0	0	0	0	0	0				1	1	1	7.9	7.9	7.9	20.063	0	6.7313	6106200	1	6106200	0	Q9H910;Q9H910-3	Q9H910;Q9H910-3	Hematological and neurological expressed 1-like protein	HN1L	660
0.533930003643036	0.466069996356964	0	0	0	0	0	0	0	0	0	0				1	1	1	1.5	1.5	1.5	94.111	0.0044577	5.6425	5453900	1	5453900	0	Q9HCG1	Q9HCG1	Zinc finger protein 160	ZNF160	661
0	0	0	0	0	0	0.0834880024194717	0.153999999165535	0.112740002572536	0	0.167339995503426	0.482430011034012				1	1	1	2.9	2.9	2.9	30.608	0.0031797	5.8683	0	1	0	0	Q9NQR4	Q9NQR4	Omega-amidase NIT2	NIT2	662
0	0	0	0	0	0	0.0445969998836517	0.160799995064735	0.0869790017604828	0.0830250009894371	0.197119995951653	0.427480012178421				1	1	1	1.7	1.7	1.7	67.226	0	6.5371	5758000	1	0	5758000	Q9NQW7-2;Q9NQW7;Q9NQW7-4;Q9NQW7-3	Q9NQW7-2;Q9NQW7;Q9NQW7-4;Q9NQW7-3	Xaa-Pro aminopeptidase 1	XPNPEP1	663
0	0	0	0	0	0	0	0.229980006814003	0	0.0799779966473579	0.268709987401962	0.421330004930496				1	1	1	3.9	3.9	3.9	40.307	0	9.2581	11864000	1	0	11864000	Q9NR45	Q9NR45	Sialic acid synthase	NANS	664
0	0	0	0	0	0	0.07065100222826	0.110639996826649	0.0689549967646599	0.0602409988641739	0.218529999256134	0.467689990997314				1	1	1	5.3	5.3	5.3	21.097	0	6.1129	9081200	2	0	9081200	Q9NRV9	Q9NRV9	Heme-binding protein 1	HEBP1	665
0.281399995088577	0.250950008630753	0.0427329987287521	0.0509600006043911	0.384640008211136	0.0322839990258217	0.0681879967451096	0.12389999628067	0.078575000166893	0.0719200000166893	0.25246998667717	0.417120009660721				4	4	4	22.4	22.4	22.4	13.832	0	35.553	70268000	5	32444000	37825000	Q9NRX4;Q9NRX4-2	Q9NRX4;Q9NRX4-2	14 kDa phosphohistidine phosphatase	PHPT1	666
0	0	0	0	0	0	0.0895029976963997	0.223729997873306	0.119520001113415	0.0980560034513474	0.25534999370575	0.350369989871979				2	2	2	11.8	11.8	11.8	20.193	0	18.202	22741000	2	0	22741000	Q9NUQ9-2;Q9NUQ9	Q9NUQ9-2;Q9NUQ9	Protein FAM49B	FAM49B	667
0	0	0	0	0	0	0.100440002977848	0.142609998583794	0.0834809988737106	0.091779001057148	0.191510006785393	0.390179991722107				1	1	1	0.7	0.7	0.7	121.12	0.004644	5.7608	0	1	0	0	Q9NW08-2;Q9NW08	Q9NW08-2;Q9NW08	DNA-directed RNA polymerase III subunit RPC2	POLR3B	668
0	0	0	0	0	0	0.0923240035772324	0.188140004873276	0.110550001263618	0.0920829996466637	0.185650005936623	0.331259995698929	+			1	1	1	2.3	2.3	2.3	43.963	1	-2	9074200	1	0	9074200	Q9NWT1	Q9NWT1	p21-activated protein kinase-interacting protein 1	PAK1IP1	669
0	0	0	0	0	0	0.0912040024995804	0.204359993338585	0.0709720030426979	0.100390002131462	0.185890004038811	0.345319986343384				2	2	2	6	6	6	39.594	0	15.001	14949000	2	0	14949000	Q9NYL9	Q9NYL9	Tropomodulin-3	TMOD3	670
0.535160005092621	0.314940005540848	0.0118699995800853	0.0151779996231198	0.111489996314049	0.0113620003685355	0.0868050009012222	0.155129998922348	0.0547190010547638	0.0452320016920567	0.205520004034042	0.452600002288818				1	1	1	6.9	6.9	6.9	28.954	0	6.2711	313040000	2	271200000	41845000	Q9NZL9-3;Q9NZL9-4;Q9NZL9-2;Q9NZL9	Q9NZL9-3;Q9NZL9-4;Q9NZL9-2;Q9NZL9	Methionine adenosyltransferase 2 subunit beta	MAT2B	671
0	0	0	0	0	0	0.128439992666245	0.165969997644424	0.149039998650551	0.0855690017342567	0.173979997634888	0.285519987344742				2	2	2	23.3	23.3	23.3	15.892	0	11.841	57622000	2	0	57622000	Q9NZT1	Q9NZT1	Calmodulin-like protein 5	CALML5	672
0	0	0	0	0	0	0	0	0	0	0	0				1	1	1	1.6	1.6	1.6	103.96	0.0016367	5.9333	7055900	1	7055900	0	Q9P107-2;Q9P107	Q9P107-2;Q9P107	GEM-interacting protein	GMIP	673
0.18775999546051	0.393660008907318	0	0.0557130016386509	0.256060004234314	0.106799997389317	0	0	0	0	0	0				1	1	1	19.8	19.8	19.8	9.0564	0	11.833	114840000	1	114840000	0	Q9P1F3	Q9P1F3	Costars family protein ABRACL	ABRACL	674
0	0	0	0	0	0	0.0712969973683357	0.142130002379417	0.0976720005273819	0.0656260028481483	0.243929997086525	0.38824999332428				4	4	4	17.6	17.6	17.6	152.45	0	28.448	65683000	4	0	65683000	Q9P2E9;Q9P2E9-3	Q9P2E9	Ribosome-binding protein 1	RRBP1	675
0	0	0	0	0	0	0.0924969986081123	0.121849998831749	0.0873750001192093	0.0714550018310547	0.301189988851547	0.325639992952347				1	1	1	8.9	8.9	8.9	18.154	0	11.291	22151000	1	0	22151000	Q9UBC9	Q9UBC9	Small proline-rich protein 3	SPRR3	676
0	0	0	0	0	0	0	0	0	0	0.416229993104935	0.583769977092743				2	2	1	19.4	19.4	15.3	8.0061	0	11.284	4350800	1	0	4350800	Q9UBI6	Q9UBI6	Guanine nucleotide-binding protein G(I)/G(S)/G(O) subunit gamma-12	GNG12	677
0	0	0	0	0	0	0.0855079963803291	0.143969997763634	0.0780939981341362	0.0724089965224266	0.213339999318123	0.40667998790741				1	1	1	3	3	3	35.668	0	6.2335	28620000	1	0	28620000	Q9UBQ7	Q9UBQ7	Glyoxylate reductase/hydroxypyruvate reductase	GRHPR	678
0	0	0	0	0	0	0.0528259985148907	0.0998919978737831	0.102889999747276	0.0655689984560013	0.219459995627403	0.459369987249374				2	2	1	5.2	5.2	3.3	47.996	0	9.7719	7486600	1	0	7486600	Q9UGI8;Q9UGI8-2	Q9UGI8;Q9UGI8-2	Testin	TES	679
0.235410004854202	0.146819993853569	0.0681039988994598	0.0577210001647472	0.423530012369156	0.0690660029649734	0.129319995641708	0.233429998159409	0.145180001854897	0.107409998774529	0.215360000729561	0.211019992828369				12	12	12	15.3	15.3	15.3	166.5	0	101	1915300000	16	1638900000	276390000	Q9UGM3-4;Q9UGM3-8;Q9UGM3-2;Q9UGM3-5;Q9UGM3-3;Q9UGM3;Q9UGM3-7;Q9UGM3-6;Q9UGM3-9	Q9UGM3-4;Q9UGM3-8;Q9UGM3-2;Q9UGM3-5;Q9UGM3-3;Q9UGM3;Q9UGM3-7;Q9UGM3-6;Q9UGM3-9	Deleted in malignant brain tumors 1 protein	DMBT1	680
0	0	0	0	0	0	0	0	0	0	0	0				1	1	1	2.8	2.8	2.8	54.151	0.0015949	5.8701	1375300	1	0	1375300	Q9UI12-2;Q9UI12	Q9UI12-2;Q9UI12	V-type proton ATPase subunit H	ATP6V1H	681
0	0	0	0	0	0	0	0	0	0	0	0				2	2	1	8.4	8.4	4.7	37.375	0	9.4975	0	1	0	0	Q9UJ70;Q9UJ70-2	Q9UJ70;Q9UJ70-2	N-acetyl-D-glucosamine kinase	NAGK	682
0	0	0	0	0	0	0.0774490013718605	0.147300004959106	0.117640003561974	0.0809469968080521	0.212679997086525	0.435189992189407				4	4	4	13.7	13.7	13.7	48.207	0	24.305	33952000	4	0	33952000	Q9UJU6;Q9UJU6-5;Q9UJU6-6;Q9UJU6-2;Q9UJU6-3;Q9UJU6-4	Q9UJU6;Q9UJU6-5;Q9UJU6-6;Q9UJU6-2;Q9UJU6-3;Q9UJU6-4	Drebrin-like protein	DBNL	683
0	0	0	0	0	0	0.0613959990441799	0.12907999753952	0.0820970013737679	0.0678730010986328	0.221790000796318	0.437770009040833				1	1	1	4.1	4.1	4.1	24.327	0.0016181	5.8994	10431000	1	0	10431000	Q9UKK9	Q9UKK9	ADP-sugar pyrophosphatase	NUDT5	684
0	0	0	0	0	0	0.0847399979829788	0.186969995498657	0.0762180015444756	0.0749479979276657	0.190540000796318	0.386590003967285				1	1	1	6.6	6.6	6.6	28.522	0	14.147	9213800	1	0	9213800	Q9UNZ2-6;Q9UNZ2;Q9UNZ2-5	Q9UNZ2-6;Q9UNZ2;Q9UNZ2-5	NSFL1 cofactor p47	NSFL1C	685
0	0	0	0	0	0	0.0903059989213943	0.629429996013641	0.0749329999089241	0.0678849965333939	0.0579379983246326	0.0795049965381622				1	1	1	1	1	1	90.808	0.0045181	5.6664	406230000	1	0	406230000	Q9UP83-3;Q9UP83;Q9UP83-2	Q9UP83-3;Q9UP83;Q9UP83-2	Conserved oligomeric Golgi complex subunit 5	COG5	686
0.319440007209778	0.454420000314713	0	0	0.226140007376671	0	0	0	0	0	0	0				2	2	2	9.9	9.9	9.9	43.786	0	19.697	10648000	2	10648000	0	Q9UQ80;Q9UQ80-2	Q9UQ80;Q9UQ80-2	Proliferation-associated protein 2G4	PA2G4	687
0	0	0	0	0	0	0	0.145510002970695	0.079195000231266	0.0750249996781349	0.232390001416206	0.467880010604858				1	1	1	3.3	3.3	3.3	38.242	0.0045317	5.6736	10006000	1	0	10006000	Q9Y266	Q9Y266	Nuclear migration protein nudC	NUDC	688
0	0	0	0	0	0	0.0845210030674934	0.105879999697208	0.0763569995760918	0.0624810010194778	0.320030003786087	0.350739985704422				2	2	1	23.1	23.1	5.4	15.892	0	9.966	13385000	1	0	13385000	Q9Y2V2	Q9Y2V2	Calcium-regulated heat stable protein 1	CARHSP1	689
0	0	0	0	0	0	0	0.357499986886978	0	0	0.347519993782043	0.294979989528656				1	1	1	3.6	3.6	3.6	37.804	0	16.812	2241300	6	2241300	0	Q9Y2Z0-2;Q9Y2Z0	Q9Y2Z0-2;Q9Y2Z0	Suppressor of G2 allele of SKP1 homolog	SUGT1	690
0.427980005741119	0.408230006694794	0	0	0.163790002465248	0	0.112340003252029	0.12542000412941	0.0926010012626648	0.0706840008497238	0.179350003600121	0.419600009918213				1	1	1	4.1	4.1	4.1	33.048	0	12.969	5361400	2	5361400	0	Q9Y365	Q9Y365	PCTP-like protein	STARD10	691
0	0	0	0	0	0	0.100369997322559	0.170719996094704	0.0997510030865669	0.0736420005559921	0.191310003399849	0.36421000957489				1	1	1	5.4	5.4	5.4	19.458	0.0031596	5.8611	0	1	0	0	Q9Y3C8	Q9Y3C8	Ubiquitin-fold modifier-conjugating enzyme 1	UFC1	692
0	0	0	0	0	0	0	0	0	0	0	0				1	1	1	6.4	6.4	6.4	21.918	0	6.9051	0	1	0	0	Q9Y3Y2-4;Q9Y3Y2;Q9Y3Y2-3	Q9Y3Y2-4;Q9Y3Y2;Q9Y3Y2-3	Chromatin target of PRMT1 protein	CHTOP	693
0	0	0	0	0	0	0.100620001554489	0.189150005578995	0.123429998755455	0.100790001451969	0.213620007038116	0.373340010643005				2	2	2	1	1	1	269.76	0	14.695	16204000	2	0	16204000	Q9Y490	Q9Y490	Talin-1	TLN1	694
0.128969997167587	0.145930007100105	0.158219993114471	0.1424899995327	0.254200011491776	0.1701799929142	0	0	0	0	0	0		+		1	1	1	0	0	0	40.907	0.0046512	5.7647	80450000	1	80450000	0	REV__O95684-2;REV__O95684	REV__O95684-2;REV__O95684			695
0	0	0	0	0	0	0	0	0	0	0	0		+		1	1	1	0	0	0	189.25	0.0087848	5.6125	24136000	1	24136000	0	REV__P46940	REV__P46940			696
0.13264000415802	0.130549997091293	0.187150001525879	0.15174999833107	0.20576000213623	0.192149996757507	0	0	0	0	0	0		+		1	1	1	0	0	0	105.38	0.0017094	6.0873	197070000	1	197070000	0	REV__Q15029-2;REV__Q15029-3;REV__Q15029	REV__Q15029-2;REV__Q15029-3;REV__Q15029			697
0	0	0	0	0	0	0.114500001072884	0.122359998524189	0.124779999256134	0.0963229984045029	0.109090000391006	0.432949990034103		+		1	1	1	0	0	0	188.62	0.0073964	5.632	97795000	1	0	97795000	REV__Q8NDM7-2;REV__Q8NDM7	REV__Q8NDM7-2;REV__Q8NDM7			698
0	0	0	0	0	0	0.171379998326302	0.202329993247986	0.178790003061295	0.126579999923706	0.116899996995926	0.204030007123947		+		1	1	1	0	0	0	33.435	0.0059172	5.6324	32719000	1	0	32719000	REV__Q96BW5-2;REV__Q96BW5	REV__Q96BW5-2;REV__Q96BW5			699
0	0	0	0	0	0	0.189549997448921	0.259339988231659	0.132589995861053	0.0761630013585091	0.104429997503757	0.237920001149178		+		1	1	1	0	0	0	213.86	0.0031847	5.8688	9763900	1	0	9763900	REV__Q96MT7	REV__Q96MT7			700
