# Supplementary material for: Tear Proteomics in Infants at Risk of Retinopathy of Prematurity: A Feasibility Study
Source: Transl Vis Sci Technol. 2024 May 1;13(5):1. doi: 10.1167/tvst.13.5.1 (PMC11077915; doi:10.1167/tvst.13.5.1)
Supplement: Supplement 2 [file tvst-13-5-1_s002.xlsx]

## Sheet: data table 2 (1)
1	2	3	4	5	6	7	8	9	10	11	12	Only identified by site	Reverse	Potential contaminant	Peptides	Razor + unique peptides	Unique peptides	Sequence coverage [%]	Unique + razor sequence coverage [%]	Unique sequence coverage [%]	Mol. weight [kDa]	Q-value	Score	Intensity	MS/MS count	Intensity A	Intensity B	Sum	Protein IDs	Majority protein IDs	Protein names	Gene names	id
#!{Type}E	E	E	E	E	E	E	E	E	E	E	E	C	C	C	N	N	N	N	N	N	N	N	N	N	N	N	N	N	T	T	T	T	T
19.3240184783936;False;0	23.7932987213135;False;0	20.3116073608398;False;0	20.4115695953369;False;0	21.1292362213135;False;0	20.1824417114258;False;0	21.7640933990479;False;0	21.4827747344971;False;0	21.7834243774414;False;0	21.9825706481934;False;0	21.2452487945557;False;0	23.2327556610107;False;0				2	2	2	22.7	22.7	22.7	12.926	0	12.414	88054000	2	71398000	16656000	1.99999795854092	A0A0B4J1V0;A0A0B4J1Y9	A0A0B4J1V0;A0A0B4J1Y9		IGHV3-15;IGHV3-72	1
20.4315853118896;False;0	22.0801200866699;False;0	21.3559684753418;False;0	21.7162342071533;False;0	22.5542316436768;False;0	21.2662754058838;False;0	20.5929870605469;False;0	21.2406826019287;False;0	20.3615264892578;False;0	21.4333839416504;False;0	21.7906017303467;False;0	22.5429592132568;False;0				1	1	1	7.6	7.6	7.6	13.148	0	10.973	61113000	2	0	61113000	2.00000002980232	A0A0C4DH55;P01624	A0A0C4DH55;P01624	Ig kappa chain V-III region POM	IGKV3D-7	4
23.5355072021484;False;0	22.2247581481934;False;0	22.9223785400391;False;0	21.8124103546143;False;0	23.1272296905518;False;0	22.2886085510254;False;0	22.1908264160156;False;0	22.5439338684082;False;0	22.2020473480225;False;0	22.9234638214111;False;0	22.3632297515869;False;0	23.5207786560059;False;0				3	3	3	14.1	14.1	14.1	28.385	0	21.513	122110000	4	36053000	86054000	2.07872297801077	E5RIL1;B0FP48	E5RIL1;B0FP48	Uroplakin-3b-like protein	UPK3BL	9
27.4745273590088;False;0	26.8994464874268;False;0	25.951114654541;False;0	25.6403350830078;False;0	26.5887508392334;False;0	25.8910865783691;False;0	26.9625186920166;False;0	27.3463268280029;False;0	26.7522392272949;False;0	26.8033618927002;False;0	26.9077339172363;False;0	26.3216857910156;False;0			+	3	3	3	16.5	16.5	16.5	24.409	0	25.014	1831100000	5	1300800000	530310000	1.97026397287846	CON__P00761	CON__P00761			17
22.7396812438965;False;0	23.1702899932861;False;0	21.7651557922363;False;0	21.1750793457031;False;0	22.6706523895264;False;0	20.8158321380615;False;0	21.8771381378174;False;0	22.1924667358398;False;0	22.0580158233643;False;0	22.5951976776123;False;0	22.2800598144531;False;0	23.4063491821289;False;0			+	11	4	3	26.1	12.9	8.5	51.621	0	34.572	108760000	6	55591000	53168000	1.88875398226082	CON__P02533;P02533;CON__P08779;P08779;CON__Q9Z2K1;CON__Q3ZAW8;CON__Q7Z3Y9;Q7Z3Y9	CON__P02533;P02533;CON__P08779;P08779	Keratin, type I cytoskeletal 14;Keratin, type I cytoskeletal 16	KRT14;KRT16	18
22.637092590332;False;0	22.5087966918945;False;0	24.3044452667236;False;0	23.5773773193359;False;0	23.390739440918;False;0	23.6889762878418;False;0	23.0732707977295;False;0	23.6859550476074;False;0	23.0036144256592;False;0	23.0033359527588;False;0	23.2005367279053;False;0	22.7637462615967;False;0			+	3	3	3	12.1	12.1	12.1	22.975	0	35.265	143850000	7	39040000	104810000	2.00450502336025	CON__P02662	CON__P02662			20
29.8531513214111;False;0	29.936939239502;False;0	29.5009346008301;False;0	29.3853855133057;False;0	29.8630847930908;False;0	29.6877002716064;False;0	29.8425617218018;False;0	30.2081832885742;False;0	29.85227394104;False;0	29.7435817718506;False;0	29.6345539093018;False;0	29.316198348999;False;0			+	13	13	13	71.6	71.6	71.6	18.281	0	200.52	14230000000	57	7605100000	6624800000	2.01620100811124	CON__P02754	CON__P02754			22
29.6601543426514;False;0	28.7682228088379;False;0	31.2805862426758;False;0	31.1379737854004;False;0	29.4764022827148;False;0	31.1862564086914;False;0	29.9100208282471;False;0	30.7981986999512;False;0	29.87255859375;False;0	29.8696632385254;False;0	29.7452545166016;False;0	28.8459243774414;False;0			+	25	25	21	30.7	30.7	29.6	69.366	0	280.43	15200000000	80	7927700000	7272400000	1.92869700491428	CON__P02768-1;P02768;P02768-2;P02768-3	CON__P02768-1;P02768;P02768-2;P02768-3	Serum albumin	ALB	23
26.7561988830566;False;0	25.2561798095703;False;0	24.1195220947266;False;0	24.4587993621826;False;0	25.1559104919434;False;0	24.2922248840332;False;0	25.0065059661865;False;0	24.9222526550293;False;0	25.4784717559814;False;0	25.3976745605469;False;0	26.1375923156738;False;0	25.6798896789551;False;0			+	10	6	6	19.9	12.8	12.8	53.704	0	48.082	790980000	10	646900000	144080000	1.9323849696666	CON__P05787;P05787;P05787-2;CON__H-INV:HIT000292931;CON__Q9H552;P17661	CON__P05787;P05787;P05787-2	Keratin, type II cytoskeletal 8	KRT8	25
28.7406272888184;False;0	28.2504787445068;False;0	29.3226318359375;False;0	29.2280864715576;False;0	28.6656188964844;False;0	29.4206085205078;False;0	28.1900157928467;False;0	28.4894523620605;False;0	28.547721862793;False;0	28.4433917999268;False;0	29.2283210754395;False;0	29.0543098449707;False;0			+	29	29	21	71.5	71.5	55.5	44.091	0	282.82	7292400000	62	5701100000	1591300000	1.86427699774504	CON__P08727;P08727;CON__P19001;CON__P05784;P05783	CON__P08727;P08727	Keratin, type I cytoskeletal 19	KRT19	26
26.122932434082;False;0	25.4866504669189;False;0	26.6099166870117;False;0	26.7631587982178;False;0	25.7723712921143;False;0	26.2695999145508;False;0	25.9014759063721;False;0	25.9659633636475;False;0	25.9267463684082;False;0	25.7697677612305;False;0	26.6068210601807;False;0	25.5609512329102;False;0			+	21	18	17	45.5	42	40.5	59.51	0	304.89	1029000000	35	589150000	439800000	2.05926800519228	CON__P13645;P13645;CON__P02535-1;CON__Q7Z3Z0;CON__Q7Z3Y8;CON__Q148H6;CON__Q7Z3Y7;Q7Z3Z0;Q7Z3Y8;Q7Z3Y7	CON__P13645;P13645	Keratin, type I cytoskeletal 10	KRT10	27
28.0265026092529;False;0	27.8984870910645;False;0	28.6445941925049;False;0	28.3257713317871;False;0	27.7040405273438;False;0	28.4053859710693;False;0	27.4333076477051;False;0	27.3520374298096;False;0	27.4600048065186;False;0	27.4546661376953;False;0	28.5078449249268;False;0	28.3722229003906;False;0			+	27	24	14	63.3	59.8	38.9	49.586	0	285.98	4308300000	41	3139200000	1169100000	1.96900799125433	CON__P13646-1;P13646;P13646-3;CON__ENSEMBL:ENSP00000377550;P13646-2	CON__P13646-1;P13646;P13646-3;CON__ENSEMBL:ENSP00000377550;P13646-2	Keratin, type I cytoskeletal 13	KRT13	28
29.1997928619385;False;0	29.7571048736572;False;0	28.818416595459;False;0	28.5742111206055;False;0	29.5043487548828;False;0	28.6044731140137;False;0	28.9870319366455;False;0	28.9739589691162;False;0	28.9749050140381;False;0	29.0541210174561;False;0	29.5124530792236;False;0	29.7136878967285;False;0			+	33	33	7	45.1	45.1	15.6	62.378	0	323.31	11081000000	55	9232900000	1847800000	1.96226198226213	CON__P13647;P13647;CON__Q5XKE5;Q5XKE5;CON__Q8VED5	CON__P13647;P13647	Keratin, type II cytoskeletal 5	KRT5	29
29.6742897033691;False;0	29.1004505157471;False;0	28.8562717437744;False;0	28.6859073638916;False;0	28.5560741424561;False;0	28.7216758728027;False;0	28.4932594299316;False;0	28.4206733703613;False;0	28.4609699249268;False;0	28.4356994628906;False;0	29.5490837097168;False;0	29.5075035095215;False;0			+	26	25	17	33.5	32.2	26.8	63.91	0	295.13	9015000000	61	5485500000	3529500000	1.87341102585196	CON__P19013;P19013	CON__P19013;P19013	Keratin, type II cytoskeletal 4	KRT4	31
23.2942638397217;False;0	21.6650238037109;False;0	22.668571472168;False;0	22.6354198455811;False;0	21.6638374328613;False;0	22.7562770843506;False;0	NaN;False;0	22.2333698272705;False;0	NaN;False;0	22.6715488433838;False;0	24.4227848052979;False;0	21.46337890625;False;0			+	13	13	13	7.4	7.4	7.4	435.16	0	106.89	97376000	17	66593000	30782000	2.36746899038553	CON__P20930;P20930	CON__P20930;P20930	Filaggrin	FLG	32
25.1278667449951;False;0	24.2215633392334;False;0	24.7298450469971;False;0	24.7949085235596;False;0	24.0817260742188;False;0	24.5820617675781;False;0	24.0448417663574;False;0	24.1103343963623;False;0	23.8821887969971;False;0	24.1111354827881;False;0	24.6652183532715;False;0	23.7879180908203;False;0			+	18	11	11	37.6	28	28	65.432	0	149.92	329570000	13	144590000	184970000	2.16755603253841	CON__P35908v2;P35908;CON__P35908;CON__Q3TTY5;CON__Q6IFZ6;CON__Q7Z794;Q7Z794	CON__P35908v2;P35908;CON__P35908	Keratin, type II cytoskeletal 2 epidermal	KRT2	33
24.4866428375244;False;0	25.2222080230713;False;0	23.8996601104736;False;0	23.9664821624756;False;0	24.6549453735352;False;0	23.2513885498047;False;0	24.4888114929199;False;0	24.630443572998;False;0	24.2130165100098;False;0	24.3777236938477;False;0	24.9099349975586;False;0	24.38889503479;False;0			+	19	10	0	35.6	23.9	0	60.024	0	96.407	405420000	12	269080000	136340000	1.94412697479129	P48668;CON__P48668;CON__P04259	P48668;CON__P48668;CON__P04259	Keratin, type II cytoskeletal 6C	KRT6C	34
25.5348739624023;False;0	25.3205509185791;False;0	25.7196674346924;False;0	25.7468013763428;False;0	24.9428958892822;False;0	25.6978702545166;False;0	24.4399566650391;False;0	24.955192565918;False;0	24.4515438079834;False;0	24.324764251709;False;0	26.1648139953613;False;0	25.5486869812012;False;0			+	15	13	11	33.9	30.5	26	51.385	0	92.072	685870000	15	532680000	153180000	1.87405702099204	CON__Q3KNV1;P08729;CON__P08729;CON__Q9DCV7;CON__Q14CN4-1;CON__Q6IME9;Q14CN4-3;Q14CN4-2;Q14CN4	CON__Q3KNV1;P08729;CON__P08729	Keratin, type II cytoskeletal 7	KRT7	40
20.9685134887695;False;0	19.653564453125;False;0	22.1197566986084;False;0	22.3108654022217;False;0	20.7010364532471;False;0	21.919750213623;False;0	19.7421035766602;False;0	20.061695098877;False;0	19.9945487976074;False;0	19.7293395996094;False;0	21.0931568145752;False;0	21.6297950744629;False;0			+	22	1	0	29.6	1.5	0	62.936	0	8.6529	32119000	4	14289000	17830000	1.96431803330779	CON__Q5XQN5	CON__Q5XQN5			42
23.5977783203125;False;0	23.8000373840332;False;0	22.7421894073486;False;0	NaN;False;0	22.7864265441895;False;0	NaN;False;0	NaN;False;0	NaN;False;0	24.2210350036621;False;0	24.2932968139648;False;0	23.0194873809814;False;0	23.4076232910156;False;0				3	3	2	14.3	14.3	9.4	36.071	0	25.516	148660000	3	133410000	15257000	2.00854700803757	O00151	O00151	PDZ and LIM domain protein 1	PDLIM1	46
24.0339202880859;False;0	23.930700302124;False;0	25.5295028686523;False;0	25.3030261993408;False;0	24.1000900268555;False;0	25.4252758026123;False;0	24.547794342041;False;0	24.6353130340576;False;0	24.3372974395752;False;0	24.4164180755615;False;0	23.9815883636475;False;0	23.8899555206299;False;0				7	7	7	38.2	38.2	38.2	26.922	0	55.271	327410000	8	285380000	42034000	2.11891701817513	O00299	O00299	Chloride intracellular channel protein 1	CLIC1	48
23.578254699707;False;0	22.5044803619385;False;0	21.4277629852295;False;0	21.0668544769287;False;0	22.5045356750488;False;0	20.7137565612793;False;0	22.4167308807373;False;0	22.8320941925049;False;0	22.5516090393066;False;0	22.6513614654541;False;0	22.628303527832;False;0	22.7438507080078;False;0				4	4	3	30.5	30.5	24.3	26.827	0	27.272	103560000	3	88341000	15218000	1.93596700578928	O00764-3;O00764-2;O00764	O00764-3;O00764-2;O00764	Pyridoxal kinase	PDXK	53
21.2736110687256;False;0	21.283052444458;False;0	22.2757549285889;False;0	NaN;False;0	20.359842300415;False;0	22.195873260498;False;0	20.2224445343018;False;0	20.2581787109375;False;0	20.5854415893555;False;0	20.6488342285156;False;0	21.7530651092529;False;0	21.2941074371338;False;0				3	3	3	11.2	11.2	11.2	38.868	0	23.577	36177000	4	16532000	19645000	1.98689500615001	O14745;O14745-2	O14745	Na(+)/H(+) exchange regulatory cofactor NHE-RF1	SLC9A3R1	56
23.2895069122314;False;0	23.1969051361084;False;0	24.1582298278809;False;0	24.0376358032227;False;0	24.782434463501;False;0	24.3010807037354;False;0	23.4309921264648;False;0	23.7184314727783;False;0	23.749210357666;False;0	23.5232639312744;False;0	24.0706825256348;False;0	24.2116298675537;False;0				1	1	1	5.8	5.8	5.8	19.794	0	13.733	258660000	2	187600000	71060000	2.00000100582838	P19105;O14950	P19105;O14950	Myosin regulatory light chain 12A;Myosin regulatory light chain 12B	MYL12A;MYL12B	58
23.4428005218506;False;0	22.951192855835;False;0	23.9225597381592;False;0	23.8156547546387;False;0	23.5471820831299;False;0	23.9136371612549;False;0	22.539306640625;False;0	22.6021003723145;False;0	22.5936450958252;False;0	22.5543155670166;False;0	23.1605033874512;False;0	23.5919761657715;False;0				3	3	3	5.1	5.1	5.1	56.65	0	38.092	160340000	5	104900000	55435000	2.09243502095342	O43175	O43175	D-3-phosphoglycerate dehydrogenase	PHGDH	64
25.8775367736816;False;0	24.6779747009277;False;0	25.5687007904053;False;0	25.3587093353271;False;0	24.6944160461426;False;0	25.5131378173828;False;0	25.1289882659912;False;0	25.5364837646484;False;0	25.0088233947754;False;0	24.7931480407715;False;0	25.4873867034912;False;0	24.7056350708008;False;0				1	1	1	1.2	1.2	1.2	63.254	0.0044379	5.6378	581620000	2	539250000	42364000	2.00000198930502	P11171-6;P11171-4;P11171-3;O43491-2;O43491-3;P11171-5;P11171-2;O43491-4;P11171;Q9Y2J2-2;Q9Y2J2-4;O43491;Q9Y2J2	P11171-6;P11171-4;P11171-3;O43491-2;O43491-3;P11171-5;P11171-2;O43491-4;P11171;Q9Y2J2-2;Q9Y2J2-4;O43491;Q9Y2J2	Protein 4.1;Band 4.1-like protein 2;Band 4.1-like protein 3;Band 4.1-like protein 3, N-terminally processed	EPB41;EPB41L2;EPB41L3	69
24.4435977935791;False;0	23.3471088409424;False;0	23.8894901275635;False;0	23.8310298919678;False;0	24.2469444274902;False;0	24.5527172088623;False;0	23.5637893676758;False;0	23.7047100067139;False;0	23.6008682250977;False;0	23.7114315032959;False;0	24.0835304260254;False;0	23.9066982269287;False;0				10	10	10	13.4	13.4	13.4	104.85	0	91.21	251750000	14	103400000	148350000	2.08789597451687	O43707;O43707-3;O43707-2	O43707;O43707-3;O43707-2	Alpha-actinin-4	ACTN4	71
22.2693176269531;False;0	22.5795230865479;False;0	23.0134048461914;False;0	NaN;False;0	23.7436637878418;False;0	23.2605533599854;False;0	22.6991119384766;False;0	23.154125213623;False;0	22.6286392211914;False;0	22.7109642028809;False;0	22.8548488616943;False;0	22.8323230743408;False;0				4	4	4	19.4	19.4	19.4	45.803	0	41.783	122880000	8	60819000	62060000	2.08164000511169	O60664-4;O60664;O60664-3;O60664-2	O60664-4;O60664;O60664-3;O60664-2	Perilipin-3	PLIN3	76
28.2320995330811;False;0	28.479248046875;False;0	28.8876571655273;False;0	28.8025493621826;False;0	29.0444297790527;False;0	28.8113250732422;False;0	28.6324939727783;False;0	28.7468338012695;False;0	28.6269207000732;False;0	28.6980323791504;False;0	28.5078544616699;False;0	28.609676361084;False;0				17	17	0	81	81	0	13.89	0	196	6604600000	43	4485000000	2119500000	1.96293398737907	O60814;P62807;P57053;Q99879;Q99877;P58876;Q99880;Q96A08	O60814;P62807;P57053;Q99879;Q99877;P58876;Q99880	Histone H2B type 1-K;Histone H2B type 1-C/E/F/G/I;Histone H2B type F-S;Histone H2B type 1-M;Histone H2B type 1-N;Histone H2B type 1-D;Histone H2B type 1-L	HIST1H2BK;HIST1H2BC;H2BFS;HIST1H2BM;HIST1H2BN;HIST1H2BD;HIST1H2BL	80
21.4892482757568;False;0	20.3726692199707;False;0	20.0420532226563;False;0	19.9574928283691;False;0	20.4051685333252;False;0	20.5417423248291;False;0	20.5773811340332;False;0	20.4938926696777;False;0	20.2602062225342;False;0	20.5351963043213;False;0	21.1327095031738;False;0	20.3746814727783;False;0				2	2	2	18.5	18.5	18.5	12.855	0	12.813	25413000	2	16020000	9392900	1.9999819509685	O75347;O75347-2	O75347;O75347-2	Tubulin-specific chaperone A	TBCA	85
23.6711006164551;False;0	23.8017730712891;False;0	24.0081367492676;False;0	23.8915538787842;False;0	25.4929885864258;False;0	24.3782501220703;False;0	24.8908233642578;False;0	24.8378276824951;False;0	24.701042175293;False;0	24.8786449432373;False;0	24.0579853057861;False;0	24.4924831390381;False;0				4	4	4	42.1	42.1	42.1	10.884	0	40.612	383200000	10	50012000	333190000	2.01829000934958	O75556	O75556	Mammaglobin-B	SCGB2A1	91
20.4217987060547;False;0	19.9927825927734;False;0	20.9866333007813;False;0	NaN;False;0	19.5144996643066;False;0	NaN;False;0	19.6291770935059;False;0	19.3675403594971;False;0	18.8889350891113;False;0	19.3775863647461;False;0	20.0163650512695;False;0	20.1528911590576;False;0				2	2	2	9.6	9.6	9.6	31.196	0	17.814	14732000	2	5860900	8870900	1.99999599531293	O76041-2	O76041-2			98
21.7472534179688;False;0	21.8111190795898;False;0	20.6598167419434;False;0	NaN;False;0	21.4118404388428;False;0	20.5718460083008;False;0	21.1601657867432;False;0	21.354341506958;False;0	20.7337818145752;False;0	21.5230884552002;False;0	21.4617233276367;False;0	21.6232490539551;False;0				3	3	3	21.7	21.7	21.7	27.547	0	25.277	44571000	4	44571000	0	1.98573200032115	O95336	O95336	6-phosphogluconolactonase	PGLS	102
21.5753860473633;False;0	21.1053733825684;False;0	21.4580249786377;False;0	21.3492736816406;False;0	21.9723167419434;False;0	20.9891681671143;False;0	21.3462619781494;False;0	20.6327934265137;False;0	20.7407417297363;False;0	20.7371368408203;False;0	21.448055267334;False;0	21.9619560241699;False;0				2	2	2	3.5	3.5	3.5	70.678	0	11.328	45909000	2	17647000	28262000	2.00000499561429	O95834;O95834-2;O95834-3	O95834;O95834-2;O95834-3	Echinoderm microtubule-associated protein-like 2	EML2	105
21.941385269165;False;0	23.1251945495605;False;0	23.7329730987549;False;0	23.5555038452148;False;0	25.4338512420654;False;0	23.8124389648438;False;0	24.5004348754883;False;0	24.4749603271484;False;0	24.5280170440674;False;0	24.54443359375;False;0	23.4780654907227;False;0	23.8401851654053;False;0				3	3	3	22.2	22.2	22.2	9.898	0	23.434	289710000	11	128610000	161100000	1.99584598839283	O95968	O95968	Secretoglobin family 1D member 1	SCGB1D1	107
24.5103340148926;False;0	23.7232475280762;False;0	23.9430637359619;False;0	23.8492012023926;False;0	24.5476188659668;False;0	23.7046775817871;False;0	23.7146167755127;False;0	24.1088638305664;False;0	23.7928447723389;False;0	23.80517578125;False;0	24.1514129638672;False;0	24.2030811309814;False;0				4	4	4	32.6	32.6	32.6	19.979	0	51.08	285740000	9	216530000	69209000	1.97473102062941	O95994;Q8TD06	O95994	Anterior gradient protein 2 homolog	AGR2	108
27.7038993835449;False;0	26.1584339141846;False;0	27.0981769561768;False;0	26.8396759033203;False;0	27.2314929962158;False;0	26.5507583618164;False;0	26.9191417694092;False;0	26.7804889678955;False;0	26.8912372589111;False;0	26.8581428527832;False;0	26.8409442901611;False;0	27.1729736328125;False;0				14	14	11	34.9	34.9	21.1	36.688	0	169.38	2086900000	25	1240600000	846390000	2.0066800005734	P00338;P00338-3;P00338-4;P00338-5;P00338-2;Q6ZMR3;P07864	P00338;P00338-3;P00338-4	L-lactate dehydrogenase A chain	LDHA	110
25.9134750366211;False;0	25.3138217926025;False;0	26.7652339935303;False;0	26.4557857513428;False;0	25.7580146789551;False;0	26.4901905059814;False;0	25.281810760498;False;0	25.7700843811035;False;0	25.6657123565674;False;0	25.6592998504639;False;0	25.8105754852295;False;0	26.2656402587891;False;0				8	8	7	18.4	18.4	17.4	54.861	0	78.593	979450000	16	711160000	268290000	1.96516501158476	P00352	P00352	Retinal dehydrogenase 1	ALDH1A1	111
25.2179527282715;False;0	24.2459087371826;False;0	23.2115459442139;False;0	23.1238918304443;False;0	23.4109706878662;False;0	22.8124809265137;False;0	24.3552532196045;False;0	24.0287590026855;False;0	24.0447025299072;False;0	23.99169921875;False;0	24.0945301055908;False;0	24.5053005218506;False;0				5	5	5	18	18	18	47.267	0	45.958	306390000	6	282060000	24334000	2.06000499799848	P00390-5;P00390-4;P00390-2;P00390-3;P00390	P00390-5;P00390-4;P00390-2;P00390-3;P00390	Glutathione reductase, mitochondrial	GSR	112
23.279878616333;False;0	23.451488494873;False;0	24.4702892303467;False;0	24.5531997680664;False;0	24.5658512115479;False;0	24.7516784667969;False;0	24.0348987579346;False;0	24.0189552307129;False;0	23.9503936767578;False;0	24.066930770874;False;0	23.703218460083;False;0	23.6956920623779;False;0				9	9	9	12.9	12.9	12.9	122.2	0	164.01	255380000	14	132890000	122490000	2.09017699211836	P00450	P00450	Ceruloplasmin	CP	113
26.7105140686035;False;0	25.2365818023682;False;0	25.3701515197754;False;0	25.2755336761475;False;0	25.517786026001;False;0	25.3986988067627;False;0	25.4094352722168;False;0	25.6750602722168;False;0	25.4328804016113;False;0	25.7341270446777;False;0	25.7332019805908;False;0	25.7242660522461;False;0				9	9	9	26.4	26.4	26.4	44.614	0	72.735	857550000	10	448650000	408900000	1.97427401319146	P00558;P00558-2;P07205	P00558;P00558-2	Phosphoglycerate kinase 1	PGK1	116
25.6542301177979;False;0	26.487024307251;False;0	25.7227096557617;False;0	25.5307025909424;False;0	24.3908023834229;False;0	25.5019912719727;False;0	26.2187919616699;False;0	26.0659103393555;False;0	26.2212390899658;False;0	26.4616203308105;False;0	25.1461639404297;False;0	25.3600692749023;False;0				9	9	9	21	21	21	38.451	0	71.896	892720000	15	590110000	302610000	2.00184202194214	P00738-2;P00738;P00739;P00739-2	P00738-2;P00738	Haptoglobin;Haptoglobin alpha chain;Haptoglobin beta chain	HP	118
23.9422798156738;False;0	23.8746852874756;False;0	23.5126190185547;False;0	22.9627857208252;False;0	23.0746421813965;False;0	23.3067283630371;False;0	23.8798294067383;False;0	23.9786224365234;False;0	23.7681884765625;False;0	23.763500213623;False;0	23.5543689727783;False;0	23.0859756469727;False;0				6	6	6	7.7	7.7	7.7	85.532	0	37.508	196240000	8	89716000	106520000	1.96534200385213	P00751;P00751-2	P00751;P00751-2	Complement factor B;Complement factor B Ba fragment;Complement factor B Bb fragment	CFB	120
24.3454990386963;False;0	25.3962688446045;False;0	24.3128929138184;False;0	24.1482124328613;False;0	24.99338722229;False;0	24.2063865661621;False;0	24.801155090332;False;0	24.8690814971924;False;0	24.8657341003418;False;0	24.7667350769043;False;0	25.1192817687988;False;0	24.6754493713379;False;0				3	3	3	11.6	11.6	11.6	52.602	0	50.132	483190000	6	361030000	122150000	1.89412803202868	P01008	P01008	Antithrombin-III	SERPINC1	122
27.8025302886963;False;0	27.7955322265625;False;0	27.9019088745117;False;0	27.6639785766602;False;0	27.4999446868896;False;0	27.7082462310791;False;0	28.1473617553711;False;0	27.9903869628906;False;0	28.1929836273193;False;0	28.1510334014893;False;0	27.4611721038818;False;0	27.2669620513916;False;0				20	20	20	54.1	54.1	54.1	46.736	0	173.86	3452400000	34	2077400000	1375000000	1.94751696661115	P01009;P01009-2;P01009-3;P20848	P01009;P01009-2;P01009-3	Alpha-1-antitrypsin;Short peptide from AAT	SERPINA1	123
23.7665863037109;False;0	25.0332202911377;False;0	24.4210338592529;False;0	23.9024410247803;False;0	24.9572792053223;False;0	24.2218456268311;False;0	24.650749206543;False;0	24.6063079833984;False;0	24.9935646057129;False;0	24.8111705780029;False;0	24.553201675415;False;0	24.5754871368408;False;0				6	6	6	18.2	18.2	18.2	47.65	0	66.343	414970000	9	311780000	103200000	1.99253702908754	P01011;P01011-2	P01011	Alpha-1-antichymotrypsin;Alpha-1-antichymotrypsin His-Pro-less	SERPINA3	124
23.6391773223877;False;0	23.7056865692139;False;0	21.6825981140137;False;0	21.6063690185547;False;0	21.0553283691406;False;0	21.4435234069824;False;0	23.0885162353516;False;0	23.1232471466064;False;0	23.6636695861816;False;0	23.2839603424072;False;0	23.0086288452148;False;0	22.2225933074951;False;0				3	3	3	10.5	10.5	10.5	53.154	0	18.689	126950000	3	59231000	67719000	1.99553600512445	P01019	P01019	Angiotensinogen;Angiotensin-1;Angiotensin-2;Angiotensin-3;Angiotensin-4;Angiotensin 1-9;Angiotensin 1-7;Angiotensin 1-5;Angiotensin 1-4	AGT	125
27.5117893218994;False;0	27.6995048522949;False;0	26.3689002990723;False;0	26.1903381347656;False;0	27.1469135284424;False;0	26.3316955566406;False;0	27.4756488800049;False;0	27.585334777832;False;0	27.431884765625;False;0	27.4336490631104;False;0	27.2948760986328;False;0	27.1081886291504;False;0				18	18	18	13.3	13.3	13.3	163.29	0	224.67	2618100000	30	2142500000	475600000	1.99270097911358	P01023;CON__ENSEMBL:ENSBTAP00000024146;P20742-2;P20742	P01023	Alpha-2-macroglobulin	A2M	126
27.7123050689697;False;0	28.4294147491455;False;0	27.1776905059814;False;0	27.0143127441406;False;0	27.66042137146;False;0	27.2071323394775;False;0	27.8697490692139;False;0	28.0680656433105;False;0	27.9490509033203;False;0	28.0872383117676;False;0	27.9896850585938;False;0	27.6158294677734;False;0				43	43	40	28	28	26.3	187.15	0	323.31	3868600000	66	2636300000	1232200000	1.98530098050833	P01024;O95568	P01024	Complement C3;Complement C3 beta chain;C3-beta-c;Complement C3 alpha chain;C3a anaphylatoxin;Acylation stimulating protein;Complement C3b alpha chain;Complement C3c alpha chain fragment 1;Complement C3dg fragment;Complement C3g fragment;Complement C3d fragment;Complement C3f fragment;Complement C3c alpha chain fragment 2	C3	127
19.5799980163574;False;0	20.0008411407471;False;0	NaN;False;0	NaN;False;0	20.8558101654053;False;0	19.5632572174072;False;0	NaN;False;0	20.3869590759277;False;0	NaN;False;0	21.2675933837891;False;0	20.1753482818604;False;0	19.9877414703369;False;0				2	2	2	1.3	1.3	1.3	188.3	0	12.463	16460000	2	12697000	3762600	1.9999940097332	P01031	P01031	Complement C5;Complement C5 beta chain;Complement C5 alpha chain;C5a anaphylatoxin;Complement C5 alpha chain	C5	128
24.6488418579102;False;0	24.0860843658447;False;0	22.8447875976563;False;0	22.8766231536865;False;0	23.2402153015137;False;0	22.3663902282715;False;0	23.9175815582275;False;0	23.9080791473389;False;0	23.7456588745117;False;0	23.9862174987793;False;0	23.923246383667;False;0	23.8072929382324;False;0				2	2	2	19.2	19.2	19.2	15.799	0	17.554	238120000	4	162880000	75235000	2.0485080294311	P01034	P01034	Cystatin-C	CST3	129
22.213191986084;False;0	22.6756019592285;False;0	22.4417934417725;False;0	22.5864601135254;False;0	22.5432739257813;False;0	22.3143539428711;False;0	22.556734085083;False;0	22.5995330810547;False;0	22.6845455169678;False;0	22.5279846191406;False;0	23.0717639923096;False;0	22.1920261383057;False;0				4	4	4	11.5	11.5	11.5	47.883	0	29.62	95979000	4	62730000	33249000	1.9109660089016	P01042-2;P01042-3;P01042;CON__P01045-1;CON__Q2KJ62;CON__P01044-1	P01042-2;P01042-3;P01042	Kininogen-1;Kininogen-1 heavy chain;T-kinin;Bradykinin;Lysyl-bradykinin;Kininogen-1 light chain;Low molecular weight growth-promoting factor	KNG1	130
24.8406982421875;False;0	25.9277076721191;False;0	24.1019916534424;False;0	23.9801139831543;False;0	26.4463386535645;False;0	24.2299861907959;False;0	24.2821140289307;False;0	24.6617412567139;False;0	23.8715667724609;False;0	24.4360046386719;False;0	25.144983291626;False;0	26.5511264801025;False;0				4	4	4	11.3	11.3	11.3	18.098	0	30.796	841440000	5	827330000	14105000	2.02147196233273	P01591	P01591	Immunoglobulin J chain	IGJ	131
21.6632900238037;False;0	21.1039237976074;False;0	21.8289566040039;False;0	21.5664653778076;False;0	23.2297325134277;False;0	21.37548828125;False;0	21.3348255157471;False;0	22.3428993225098;False;0	21.6061611175537;False;0	21.9149608612061;False;0	22.4571800231934;False;0	22.1169509887695;False;0				1	1	1	7.8	7.8	7.8	12.557	0	6.5711	72495000	2	50864000	21631000	2.00000801309943	P01619	P01619	Ig kappa chain V-III region B6		133
25.9346466064453;False;0	25.9813842773438;False;0	24.2194080352783;False;0	23.8899688720703;False;0	24.9236717224121;False;0	23.9075717926025;False;0	25.0479850769043;False;0	25.0896244049072;False;0	25.0459003448486;False;0	24.8523387908936;False;0	25.5518836975098;False;0	26.0164222717285;False;0				8	8	8	10.3	10.3	10.3	83.283	0	60.662	749510000	11	685540000	63964000	1.97842403315008	P01833	P01833	Polymeric immunoglobulin receptor;Secretory component	PIGR	135
26.1522102355957;False;0	26.0706558227539;False;0	27.1994533538818;False;0	27.0871906280518;False;0	25.9939918518066;False;0	27.1758804321289;False;0	25.8830394744873;False;0	26.1339054107666;False;0	25.9595050811768;False;0	25.8806400299072;False;0	27.2304592132568;False;0	25.6041126251221;False;0				6	6	5	18.8	18.8	16.7	36.105	0	62.847	1297200000	14	627380000	669790000	2.02967000007629	P01857;P01860;P01861	P01857;P01860	Ig gamma-1 chain C region;Ig gamma-3 chain C region	IGHG1;IGHG3	137
23.5248012542725;False;0	24.543176651001;False;0	23.0535717010498;False;0	23.0039176940918;False;0	23.9538974761963;False;0	22.8918151855469;False;0	22.4431209564209;False;0	22.8602485656738;False;0	22.4699192047119;False;0	22.1879997253418;False;0	22.7967300415039;False;0	25.1032409667969;False;0				7	7	7	13	13	13	49.439	0	58.383	262310000	11	158120000	104190000	2.01030600629747	P01871;P01871-2	P01871;P01871-2	Ig mu chain C region	IGHM	139
27.4508438110352;False;0	27.3393840789795;False;0	26.4801292419434;False;0	26.2658996582031;False;0	27.6797618865967;False;0	26.2651290893555;False;0	25.7368602752686;False;0	26.9019012451172;False;0	25.8178787231445;False;0	25.7011470794678;False;0	26.6108779907227;False;0	27.9458103179932;False;0				9	9	3	24.4	24.4	11.6	37.654	0	176.38	2474000000	12	1572100000	901910000	2.07380301877856	P01876	P01876	Ig alpha-1 chain C region	IGHA1	140
24.6701183319092;False;0	24.679838180542;False;0	24.9317512512207;False;0	24.6758937835693;False;0	24.8495693206787;False;0	24.7615375518799;False;0	24.0751094818115;False;0	24.1067924499512;False;0	24.2538299560547;False;0	24.3802452087402;False;0	24.5509834289551;False;0	24.8657035827637;False;0				14	14	14	20.5	20.5	20.5	74.139	0	123.39	409760000	19	177950000	231810000	2.1600469648838	P02545;P02545-2;P02545-6;P02545-3;P02545-5;P02545-4	P02545;P02545-2;P02545-6;P02545-3;P02545-5;P02545-4	Prelamin-A/C;Lamin-A/C	LMNA	143
23.3962497711182;False;0	23.0532512664795;False;0	24.7666187286377;False;0	24.9024524688721;False;0	23.9270687103271;False;0	24.9229717254639;False;0	24.2531280517578;False;0	24.6731796264648;False;0	24.250997543335;False;0	24.1550102233887;False;0	23.1665420532227;False;0	23.130298614502;False;0				7	7	7	23.6	23.6	23.6	30.777	0	48.446	237700000	8	60095000	177600000	1.9826879799366	P02647	P02647	Apolipoprotein A-I;Proapolipoprotein A-I;Truncated apolipoprotein A-I	APOA1	144
20.8163185119629;False;0	20.9562511444092;False;0	22.5019760131836;False;0	21.1178817749023;False;0	21.3900318145752;False;0	21.0612697601318;False;0	21.1873569488525;False;0	21.5002288818359;False;0	20.7443504333496;False;0	20.2539520263672;False;0	20.7965679168701;False;0	21.4482040405273;False;0				2	2	2	19.2	19.2	19.2	10.852	0	25.03	37860000	2	21040000	16820000	1.99999502301216	P02656	P02656	Apolipoprotein C-III	APOC3	147
26.647533416748;False;0	26.0431060791016;False;0	26.9484062194824;False;0	27.0514678955078;False;0	27.1051464080811;False;0	27.0536708831787;False;0	26.9991302490234;False;0	26.7387199401855;False;0	27.0493602752686;False;0	27.05788230896;False;0	26.7391223907471;False;0	26.3872871398926;False;0				14	14	14	23.1	23.1	23.1	69.756	0	98.815	1724700000	23	1095900000	628860000	1.90023297071457	P02671-2;P02671	P02671-2;P02671	Fibrinogen alpha chain;Fibrinopeptide A;Fibrinogen alpha chain	FGA	148
25.0223770141602;False;0	24.7009010314941;False;0	25.3055992126465;False;0	25.1631946563721;False;0	25.3816089630127;False;0	25.1464767456055;False;0	25.2896213531494;False;0	25.2516403198242;False;0	25.4149627685547;False;0	25.3152084350586;False;0	25.0148944854736;False;0	24.5571250915527;False;0				10	10	10	25.9	25.9	25.9	55.928	0	119.77	541960000	17	118220000	423740000	1.99615601450205	P02675;CON__P02676	P02675	Fibrinogen beta chain;Fibrinopeptide B;Fibrinogen beta chain	FGB	149
26.1930408477783;False;0	25.3218994140625;False;0	24.9890956878662;False;0	25.0759773254395;False;0	25.0524921417236;False;0	25.0405464172363;False;0	25.6849632263184;False;0	25.6298923492432;False;0	25.7971973419189;False;0	25.8352794647217;False;0	25.4503917694092;False;0	25.1529483795166;False;0				6	6	6	17.8	17.8	17.8	49.496	0	69.585	722060000	16	434020000	288040000	2.00447198748589	P02679-2;P02679	P02679-2;P02679	Fibrinogen gamma chain	FGG	150
23.8332080841064;False;0	23.6100406646729;False;0	24.5057640075684;False;0	24.4655685424805;False;0	24.6495170593262;False;0	24.584135055542;False;0	24.6906223297119;False;0	24.484016418457;False;0	24.544750213623;False;0	24.319860458374;False;0	24.0330600738525;False;0	23.7603492736816;False;0				1	1	1	5.4	5.4	5.4	39.34	0	11.681	299220000	3	292280000	6946600	2.03465300053358	P02765	P02765	Alpha-2-HS-glycoprotein;Alpha-2-HS-glycoprotein chain A;Alpha-2-HS-glycoprotein chain B	AHSG	152
22.2828578948975;False;0	22.2925872802734;False;0	21.5042514801025;False;0	21.3931713104248;False;0	22.2144241333008;False;0	21.792818069458;False;0	22.2906932830811;False;0	22.2344932556152;False;0	22.4777812957764;False;0	22.4972114562988;False;0	22.34375;False;0	21.4232273101807;False;0				4	4	4	44.9	44.9	44.9	15.887	0	53.201	71090000	5	35734000	35356000	1.9675949960947	P02766	P02766	Transthyretin	TTR	153
26.7750072479248;False;0	25.0148544311523;False;0	25.712739944458;False;0	25.4421768188477;False;0	24.8937664031982;False;0	25.6015205383301;False;0	25.613561630249;False;0	25.8886661529541;False;0	25.7335548400879;False;0	25.6760864257813;False;0	26.3977088928223;False;0	25.0763053894043;False;0				15	15	15	19.5	19.5	19.5	77.063	0	106.57	847870000	26	482490000	365380000	1.93799698725343	P02787	P02787	Serotransferrin	TF	154
30.7872371673584;False;0	30.6625518798828;False;0	30.1374835968018;False;0	30.1803302764893;False;0	30.3505401611328;False;0	30.3159961700439;False;0	30.3841495513916;False;0	30.825662612915;False;0	30.5427799224854;False;0	30.5139999389648;False;0	30.4473209381104;False;0	30.2745513916016;False;0				43	43	43	43.4	43.4	43.4	73.16	0	323.31	23693000000	144	16398000000	7295300000	1.97185799106956	P02788-2;P02788;CON__Q29443;CON__Q0IIK2	P02788-2;P02788	Lactotransferrin;Lactoferricin-H;Kaliocin-1;Lactoferroxin-A;Lactoferroxin-B;Lactoferroxin-C	LTF	155
22.1477203369141;False;0	22.7323837280273;False;0	21.7727317810059;False;0	21.5072441101074;False;0	22.3526744842529;False;0	21.7845287322998;False;0	22.5810298919678;False;0	22.6787090301514;False;0	22.2927227020264;False;0	23.0440082550049;False;0	21.9054908752441;False;0	21.9594955444336;False;0			+	2	2	2	6.5	6.5	6.5	54.305	0	19.9	81962000	2	81962000	0	2.00000503286719	P04004;CON__Q3ZBS7	P04004;CON__Q3ZBS7	Vitronectin;Vitronectin V65 subunit;Vitronectin V10 subunit;Somatomedin-B	VTN	158
24.6869201660156;False;0	24.9532051086426;False;0	25.877799987793;False;0	26.0222873687744;False;0	25.8818531036377;False;0	25.8100929260254;False;0	25.1480922698975;False;0	25.2963237762451;False;0	24.976713180542;False;0	25.0263404846191;False;0	25.046558380127;False;0	25.5031604766846;False;0				10	10	9	29.1	29.1	27.2	39.42	0	104.45	669540000	17	438590000	230940000	2.0842080116272	P04075;P04075-2	P04075;P04075-2	Fructose-bisphosphate aldolase A	ALDOA	160
27.7799453735352;False;0	27.2142868041992;False;0	28.2382106781006;False;0	28.0331592559814;False;0	27.3583183288574;False;0	28.1834506988525;False;0	27.5274066925049;False;0	27.472131729126;False;0	27.5393257141113;False;0	27.4131660461426;False;0	27.7931613922119;False;0	27.6444244384766;False;0				27	27	25	62.1	62.1	62.1	38.714	0	323.31	3196000000	53	2205700000	990250000	1.96434704214334	P04083	P04083	Annexin A1	ANXA1	162
27.0452423095703;False;0	26.7227954864502;False;0	27.1011905670166;False;0	26.9398574829102;False;0	26.531229019165;False;0	27.1031837463379;False;0	26.6837635040283;False;0	27.0097503662109;False;0	26.7597103118896;False;0	26.7650375366211;False;0	27.0818996429443;False;0	26.4456653594971;False;0			+	24	24	19	35.2	35.2	31.7	66.038	0	265.02	1817600000	47	1030500000	787160000	1.92758803069592	P04264;CON__P04264	P04264;CON__P04264	Keratin, type II cytoskeletal 1	KRT1	164
26.9808044433594;False;0	27.4294414520264;False;0	27.4471340179443;False;0	27.5034637451172;False;0	27.7136383056641;False;0	27.5067024230957;False;0	27.1670761108398;False;0	27.3491401672363;False;0	27.2275352478027;False;0	27.2529220581055;False;0	27.4038619995117;False;0	27.8466854095459;False;0				17	17	17	51.6	51.6	51.6	36.053	0	178.48	2942400000	42	1433100000	1509300000	1.93934600055218	P04406;P04406-2	P04406;P04406-2	Glyceraldehyde-3-phosphate dehydrogenase	GAPDH	165
22.0651016235352;False;0	20.8224029541016;False;0	NaN;False;0	22.7558059692383;False;0	21.4639110565186;False;0	22.6466178894043;False;0	21.2905292510986;False;0	20.814847946167;False;0	20.6936588287354;False;0	21.0127773284912;False;0	20.7241706848145;False;0	20.9753303527832;False;0				4	4	3	39.9	39.9	36.6	28.315	0	59.243	40254000	8	20696000	19558000	2.53175996989012	P04632	P04632	Calpain small subunit 1	CAPNS1	166
29.8684597015381;False;0	28.3935146331787;False;0	29.1093158721924;False;0	29.1445407867432;False;0	28.2847290039063;False;0	28.859130859375;False;0	28.5206737518311;False;0	28.3572406768799;False;0	28.5094947814941;False;0	28.6043720245361;False;0	29.0068378448486;False;0	29.1041107177734;False;0				16	16	16	82.4	82.4	82.4	22.782	0	269.18	7746400000	70	3525100000	4221300000	2.04982201755047	P04792	P04792	Heat shock protein beta-1	HSPB1	167
25.6323375701904;False;0	24.8540859222412;False;0	26.7463550567627;False;0	26.581075668335;False;0	25.4880428314209;False;0	26.6976203918457;False;0	25.0487079620361;False;0	27.5959339141846;False;0	24.9759120941162;False;0	25.2428932189941;False;0	24.6925716400146;False;0	24.0966873168945;False;0				9	9	9	65.6	65.6	65.6	10.834	0	81.781	849400000	16	129590000	719810000	2.02838499471545	P05109	P05109	Protein S100-A8;Protein S100-A8, N-terminally processed	S100A8	172
22.8505840301514;False;0	23.8750686645508;False;0	23.5954742431641;False;0	23.3639755249023;False;0	24.6328983306885;False;0	23.4499111175537;False;0	24.0987510681152;False;0	23.7225208282471;False;0	23.8907699584961;False;0	23.7846069335938;False;0	23.74289894104;False;0	23.9579181671143;False;0				1	1	1	1.8	1.8	1.8	49.757	0	16.448	244880000	2	198900000	45978000	1.99998799338937	P05155-2;P05155;P05155-3	P05155-2;P05155;P05155-3	Plasma protease C1 inhibitor	SERPING1	175
23.7604141235352;False;0	23.1574821472168;False;0	24.9034824371338;False;0	24.9116878509521;False;0	25.7216320037842;False;0	24.6892871856689;False;0	24.4575786590576;False;0	26.3290863037109;False;0	24.5715217590332;False;0	24.3823852539063;False;0	23.805685043335;False;0	23.5709476470947;False;0				8	8	8	16.5	16.5	16.5	73.853	0	88.354	424960000	10	111620000	313340000	2.03298598527908	P05164-2;P05164;P05164-3	P05164-2;P05164;P05164-3	Myeloperoxidase;Myeloperoxidase;89 kDa myeloperoxidase;84 kDa myeloperoxidase;Myeloperoxidase light chain;Myeloperoxidase heavy chain	MPO	176
19.9593029022217;False;0	20.7325553894043;False;0	20.9425354003906;False;0	20.985445022583;False;0	20.8945808410645;False;0	20.5458736419678;False;0	20.3010540008545;False;0	20.869779586792;False;0	21.5428466796875;False;0	20.7192840576172;False;0	20.3266525268555;False;0	20.3315410614014;False;0				2	2	2	3.6	3.6	3.6	57.07	0	11.907	25714000	2	17477000	8237200	2.0000129789114	P05546	P05546	Heparin cofactor 2	SERPIND1	180
27.7042102813721;False;0	27.5846576690674;False;0	27.6223373413086;False;0	27.4069137573242;False;0	27.4999027252197;False;0	27.3770027160645;False;0	27.5708274841309;False;0	27.5185699462891;False;0	27.4256973266602;False;0	27.4641532897949;False;0	27.7343235015869;False;0	27.6447257995605;False;0			+	26	26	1	33.2	33.2	1.4	85.696	0	246.88	3145300000	46	2081800000	1063500000	1.98278901726007	P06396;P06396-4;P06396-3;CON__Q3SX14;REV__Q6TDU7-4;REV__Q6TDU7-2;REV__Q6TDU7-3;REV__Q6TDU7	P06396;P06396-4;P06396-3;CON__Q3SX14	Gelsolin	GSN	182
25.4876174926758;False;0	24.8255290985107;False;0	24.1409492492676;False;0	24.1418857574463;False;0	24.2581977844238;False;0	24.034236907959;False;0	24.2120990753174;False;0	24.1312808990479;False;0	24.3724403381348;False;0	24.3636837005615;False;0	24.8688335418701;False;0	25.0196971893311;False;0				26	1	1	35.3	1.2	1.2	80.64	0	6.1035	432860000	2	296850000	136010000	2.00000300258398	P06396-2	P06396-2	Gelsolin	GSN	183
23.1821212768555;False;0	22.4108848571777;False;0	22.5721111297607;False;0	22.4649200439453;False;0	23.0932655334473;False;0	22.4182605743408;False;0	22.1951026916504;False;0	22.4675827026367;False;0	22.4459648132324;False;0	22.6325283050537;False;0	22.7010688781738;False;0	23.1348209381104;False;0				5	5	5	12.9	12.9	12.9	56.559	0	52.763	113470000	6	64354000	49116000	2.0135750323534	P06576	P06576	ATP synthase subunit beta, mitochondrial	ATP5B	185
24.2378578186035;False;0	23.6743831634521;False;0	25.853271484375;False;0	25.5189571380615;False;0	24.5086688995361;False;0	25.9087181091309;False;0	23.8084011077881;False;0	26.6029300689697;False;0	23.7536964416504;False;0	23.819673538208;False;0	23.4021377563477;False;0	23.1435165405273;False;0				10	10	9	75.4	75.4	67.5	13.242	0	72.441	407370000	16	42007000	365360000	2.01867497339845	P06702	P06702	Protein S100-A9	S100A9	187
23.383996963501;False;0	22.6296195983887;False;0	25.0474033355713;False;0	25.0970497131348;False;0	23.5050220489502;False;0	24.9102401733398;False;0	23.6932125091553;False;0	24.8541240692139;False;0	23.8954563140869;False;0	23.926736831665;False;0	23.3922004699707;False;0	22.8513278961182;False;0				4	4	4	25.6	25.6	25.6	10.18	0	26.67	221020000	4	182480000	38534000	1.98952799290419	P06703	P06703	Protein S100-A6	S100A6	188
24.9245204925537;False;0	25.2438812255859;False;0	25.8186111450195;False;0	25.5233516693115;False;0	25.8164978027344;False;0	25.6044292449951;False;0	25.9971084594727;False;0	25.6704177856445;False;0	25.9202823638916;False;0	25.9465579986572;False;0	25.1769580841064;False;0	24.7917327880859;False;0				12	12	12	27.8	27.8	27.8	45.398	0	95.511	709030000	14	412590000	296430000	1.95534697920084	P06727;CON__Q32PJ2	P06727	Apolipoprotein A-IV	APOA4	189
28.9837818145752;False;0	28.5458660125732;False;0	28.9849166870117;False;0	28.761438369751;False;0	29.2669620513916;False;0	28.8261737823486;False;0	28.7295970916748;False;0	28.7852172851563;False;0	28.7718143463135;False;0	28.8203010559082;False;0	28.8380260467529;False;0	29.2379951477051;False;0				36	36	35	80	80	78.1	47.168	0	323.31	8082100000	92	5382000000	2700000000	1.88649803027511	P06733;P06733-2;P13929-3;P09104-2;P13929-2;P13929;P09104	P06733;P06733-2	Alpha-enolase	ENO1	190
24.311149597168;False;0	21.9614658355713;False;0	22.2046966552734;False;0	22.1594390869141;False;0	21.6279029846191;False;0	21.8983516693115;False;0	22.4678287506104;False;0	22.8970928192139;False;0	22.1367931365967;False;0	22.7217330932617;False;0	22.6302719116211;False;0	22.5530624389648;False;0				5	5	3	6.8	6.8	4.7	93.133	0	47.737	106560000	8	70864000	35696000	2.14588698372245	P06737-2;P06737;P11217-2;P11217	P06737-2;P06737	Glycogen phosphorylase, liver form	PYGL	191
21.6180953979492;False;0	20.3557662963867;False;0	23.6250991821289;False;0	23.4828643798828;False;0	21.904634475708;False;0	23.3984508514404;False;0	21.8177947998047;False;0	22.1116638183594;False;0	21.9873847961426;False;0	21.9627456665039;False;0	22.0473766326904;False;0	21.7827377319336;False;0				4	4	4	7.5	7.5	7.5	63.146	0	26.785	66614000	5	13056000	53559000	2.17223097383976	P06744;P06744-2;CON__Q3ZBD7	P06744;P06744-2	Glucose-6-phosphate isomerase	GPI	192
24.4131107330322;False;0	23.7363147735596;False;0	24.7003841400146;False;0	24.623104095459;False;0	24.5559768676758;False;0	24.3397407531738;False;0	24.2264022827148;False;0	24.355899810791;False;0	24.7052803039551;False;0	24.5638275146484;False;0	24.0839099884033;False;0	24.2472038269043;False;0				4	4	3	23.1	23.1	17.4	28.793	0	28.954	324500000	6	176840000	147660000	1.97689602524042	P06753-4;P06753-3;P06753-6;P06753-5;P06753-2	P06753-4;P06753-3;P06753-6;P06753-5;P06753-2	Tropomyosin alpha-3 chain	TPM3	194
23.4374771118164;False;0	23.0261077880859;False;0	21.3826274871826;False;0	21.3973999023438;False;0	22.6457366943359;False;0	21.2440948486328;False;0	22.3392543792725;False;0	22.9273433685303;False;0	22.4119453430176;False;0	22.21750831604;False;0	22.6313495635986;False;0	22.9958171844482;False;0				5	3	3	17.7	10.2	10.2	36.638	0	18.943	112870000	3	35205000	77665000	1.99198099598289	P07195	P07195	L-lactate dehydrogenase B chain	LDHB	197
22.5073928833008;False;0	22.128547668457;False;0	22.6205024719238;False;0	22.4701042175293;False;0	22.4699459075928;False;0	22.1789264678955;False;0	21.4666919708252;False;0	22.6434841156006;False;0	21.6971416473389;False;0	21.8082237243652;False;0	22.5026817321777;False;0	22.5016555786133;False;0				2	2	2	4.7	4.7	4.7	57.116	0	15.047	83690000	3	12665000	71025000	2.01902700588107	P07237	P07237	Protein disulfide-isomerase	P4HB	199
22.6273212432861;False;0	22.8298511505127;False;0	22.2675762176514;False;0	22.6180400848389;False;0	23.2893028259277;False;0	22.1068153381348;False;0	22.6239833831787;False;0	22.8636264801025;False;0	23.0087623596191;False;0	23.0645790100098;False;0	22.6540508270264;False;0	22.7588691711426;False;0				2	2	2	11.3	11.3	11.3	20.863	0	14.841	116190000	3	85207000	30981000	1.99560401216149	P07305;P07305-2	P07305;P07305-2	Histone H1.0;Histone H1.0, N-terminally processed	H1F0	200
27.5287818908691;False;0	27.3097152709961;False;0	28.073429107666;False;0	27.9496517181396;False;0	27.2931594848633;False;0	27.932580947876;False;0	27.2499122619629;False;0	27.2689056396484;False;0	27.2676296234131;False;0	27.1636428833008;False;0	27.708517074585;False;0	27.8428192138672;False;0				21	21	20	51.6	51.6	51.6	38.604	0	298.87	3062800000	49	2216900000	845870000	1.93814899772406	P07355;P07355-2;A6NMY6	P07355;P07355-2;A6NMY6	Annexin A2;Putative annexin A2-like protein	ANXA2;ANXA2P2	201
25.6250858306885;False;0	25.4363021850586;False;0	25.8539047241211;False;0	26.1120758056641;False;0	25.963191986084;False;0	26.066577911377;False;0	25.1259059906006;False;0	25.6619091033936;False;0	25.4008026123047;False;0	25.3781700134277;False;0	25.6852855682373;False;0	25.9975738525391;False;0				11	11	11	14	14	14	81.889	0	95.976	871860000	15	672530000	199330000	2.01754799485207	P07384	P07384	Calpain-1 catalytic subunit	CAPN1	202
23.8386077880859;False;0	23.5004348754883;False;0	23.4129867553711;False;0	23.365478515625;False;0	23.9734287261963;False;0	23.3445205688477;False;0	23.5651473999023;False;0	23.6040344238281;False;0	23.6078643798828;False;0	23.7984371185303;False;0	23.8099822998047;False;0	23.8421936035156;False;0				8	2	1	24.1	6.8	3.4	49.67	0	32.248	216080000	5	154030000	62051000	1.99688699841499	P07437;Q9BVA1;Q13885	P07437;Q9BVA1;Q13885	Tubulin beta chain;Tubulin beta-2B chain;Tubulin beta-2A chain	TUBB;TUBB2B;TUBB2A	203
23.9653129577637;False;0	23.8291339874268;False;0	25.3783073425293;False;0	24.9140510559082;False;0	23.4466896057129;False;0	25.3639183044434;False;0	23.686315536499;False;0	24.126485824585;False;0	23.7434234619141;False;0	23.756217956543;False;0	24.0157337188721;False;0	23.7340354919434;False;0				6	6	6	52.1	52.1	52.1	15.054	0	69.953	268370000	15	146920000	121460000	2.03652898967266	P07737	P07737	Profilin-1	PFN1	206
22.4482860565186;False;0	23.0539608001709;False;0	22.6101398468018;False;0	22.8270797729492;False;0	23.6004295349121;False;0	22.5382041931152;False;0	22.5580501556396;False;0	23.40456199646;False;0	22.4274711608887;False;0	22.8142776489258;False;0	22.500415802002;False;0	22.4594383239746;False;0				3	3	3	14.4	14.4	14.4	19.608	0	20.576	121540000	4	106880000	14667000	2.24390996992588	P07741;P07741-2	P07741;P07741-2	Adenine phosphoribosyltransferase	APRT	207
24.9019107818604;False;0	24.9160442352295;False;0	25.2189846038818;False;0	25.4159507751465;False;0	25.08327293396;False;0	25.5424861907959;False;0	24.7560024261475;False;0	24.8927822113037;False;0	24.6448497772217;False;0	24.8458061218262;False;0	25.0217533111572;False;0	25.1434020996094;False;0				13	13	7	17.3	17.3	7.7	84.659	0	129.96	532610000	21	152160000	380450000	2.04991598427296	P07900;P07900-2;Q14568;Q58FF8;Q58FF6	P07900;P07900-2	Heat shock protein HSP 90-alpha	HSP90AA1	209
23.6012630462646;False;0	23.3202533721924;False;0	25.4139881134033;False;0	25.6199474334717;False;0	25.7310276031494;False;0	25.6711597442627;False;0	25.1065864562988;False;0	25.6367835998535;False;0	25.2512073516846;False;0	25.1514377593994;False;0	24.399040222168;False;0	24.1239528656006;False;0				7	7	7	22.4	22.4	22.4	28.837	0	70.741	476980000	14	253330000	223650000	2.00439502298832	P08311	P08311	Cathepsin G	CTSG	211
24.6667289733887;False;0	23.7965183258057;False;0	24.0538444519043;False;0	23.2859897613525;False;0	24.3127307891846;False;0	23.8388862609863;False;0	23.9968547821045;False;0	23.7157936096191;False;0	23.8891506195068;False;0	23.881217956543;False;0	23.8753776550293;False;0	23.7666492462158;False;0				5	5	5	24.4	24.4	24.4	35.936	0	200.58	261470000	10	225540000	35931000	2.07059000059962	P08758	P08758	Annexin A5	ANXA5	216
NaN;False;0	19.654504776001;False;0	21.0637817382813;False;0	21.0768814086914;False;0	20.4859313964844;False;0	20.2597064971924;False;0	19.6572856903076;False;0	19.0377521514893;False;0	19.4477291107178;False;0	19.1976337432861;False;0	19.6538867950439;False;0	20.5502777099609;False;0				1	1	1	4.4	4.4	4.4	32.854	0	8.2491	15986000	2	5862800	10123000	2.00000100210309	P08865	P08865	40S ribosomal protein SA	RPSA	217
25.4958591461182;False;0	25.5673294067383;False;0	26.5809650421143;False;0	26.4206619262695;False;0	26.1472988128662;False;0	26.2872314453125;False;0	25.7952785491943;False;0	25.9517250061035;False;0	25.9029407501221;False;0	25.880687713623;False;0	25.5735187530518;False;0	25.8456325531006;False;0				7	7	7	43.8	43.8	43.8	23.356	0	100.66	961140000	25	372360000	588780000	2.05564300715923	P09211	P09211	Glutathione S-transferase P	GSTP1	218
21.9873447418213;False;0	20.551399230957;False;0	21.4715232849121;False;0	23.2401695251465;False;0	21.1335754394531;False;0	NaN;False;0	21.0856437683105;False;0	21.2559471130371;False;0	21.0226001739502;False;0	21.6101036071777;False;0	21.3384323120117;False;0	21.4728164672852;False;0				3	3	3	11.8	11.8	11.8	36.842	0	26.751	42653000	4	23993000	18660000	1.99320099502802	P09467	P09467	Fructose-1,6-bisphosphatase 1	FBP1	220
23.0121631622314;False;0	22.8916034698486;False;0	22.7398262023926;False;0	NaN;False;0	23.5297718048096;False;0	22.9581623077393;False;0	21.765495300293;False;0	22.8619804382324;False;0	22.2923736572266;False;0	22.1506614685059;False;0	22.802303314209;False;0	22.6396369934082;False;0				5	5	5	16.9	16.9	16.9	35.882	0	88.182	115830000	6	75919000	39907000	2.26978402212262	P09525;P09525-2	P09525	Annexin A4	ANXA4	222
21.651086807251;False;0	20.908317565918;False;0	NaN;False;0	22.5459671020508;False;0	21.9911956787109;False;0	NaN;False;0	21.0666370391846;False;0	21.5094947814941;False;0	21.6680526733398;False;0	21.1893081665039;False;0	21.4571533203125;False;0	21.3072166442871;False;0				1	1	1	3.4	3.4	3.4	59.732	0	8.1356	43526000	2	14380000	29146000	1.99999399483204	P09960-2;P09960	P09960-2;P09960	Leukotriene A-4 hydrolase	LTA4H	227
24.2869968414307;False;0	24.7016716003418;False;0	24.0366649627686;False;0	23.6739978790283;False;0	24.6292705535889;False;0	23.9776916503906;False;0	24.5129337310791;False;0	24.321985244751;False;0	24.584114074707;False;0	24.6957721710205;False;0	24.3906002044678;False;0	24.1413707733154;False;0				12	12	12	10.4	10.4	10.4	187.7	0	92.997	349310000	13	252120000	97194000	2.04236999154091	P0C0L4-2;P0C0L5;P0C0L4;CON__P01030;CON__ENSEMBL:ENSBTAP00000007350	P0C0L4-2;P0C0L5;P0C0L4	Complement C4-A;Complement C4 beta chain;Complement C4-A alpha chain;C4a anaphylatoxin;C4b-A;C4d-A;Complement C4 gamma chain;Complement C4-B;Complement C4 beta chain;Complement C4-B alpha chain;C4a anaphylatoxin;C4b-B;C4d-B;Complement C4 gamma chain	C4A;C4B	229
25.4675350189209;False;0	25.5308456420898;False;0	26.7786540985107;False;0	26.6219177246094;False;0	26.9426956176758;False;0	26.68332862854;False;0	25.7171058654785;False;0	27.2115955352783;False;0	25.634729385376;False;0	25.7190361022949;False;0	25.9054927825928;False;0	26.053243637085;False;0				7	7	0	67.2	67.2	0	13.936	0	61.03	1246800000	15	403450000	843350000	1.9806459993124	Q99878;Q96KK5;P20671;P0C0S8;Q9BTM1;Q93077;Q7L7L0;P04908;Q9BTM1-2	Q99878;Q96KK5;P20671;P0C0S8;Q9BTM1;Q93077;Q7L7L0;P04908;Q9BTM1-2	Histone H2A type 1-J;Histone H2A type 1-H;Histone H2A type 1-D;Histone H2A type 1;Histone H2A.J;Histone H2A type 1-C;Histone H2A type 3;Histone H2A type 1-B/E	HIST1H2AJ;HIST1H2AH;HIST1H2AD;HIST1H2AG;H2AFJ;HIST1H2AC;HIST3H2A;HIST1H2AB	230
23.4123611450195;False;0	23.0253028869629;False;0	22.7339668273926;False;0	22.3923110961914;False;0	22.0903434753418;False;0	22.8623218536377;False;0	22.2420043945313;False;0	23.1871109008789;False;0	22.9721775054932;False;0	22.1583805084229;False;0	23.1645221710205;False;0	22.7478294372559;False;0				3	3	3	24.2	24.2	24.2	14.728	0	28.501	119140000	6	55236000	63907000	2.04791202023625	P62987;P62979;P0CG47;P0CG48	P62987;P62979;P0CG47;P0CG48	Ubiquitin-60S ribosomal protein L40;Ubiquitin;60S ribosomal protein L40;Ubiquitin-40S ribosomal protein S27a;Ubiquitin;40S ribosomal protein S27a;Polyubiquitin-B;Ubiquitin;Polyubiquitin-C;Ubiquitin	UBA52;RPS27A;UBB;UBC	231
26.2227096557617;False;0	25.7464447021484;False;0	26.7803745269775;False;0	26.7953777313232;False;0	26.1613636016846;False;0	26.780445098877;False;0	25.8763217926025;False;0	26.2018566131592;False;0	25.8898868560791;False;0	25.8561420440674;False;0	26.2662372589111;False;0	26.3577671051025;False;0				15	15	11	27.8	27.8	22.3	70.051	0	151.84	1206400000	29	620810000	585550000	1.95681998506188	P0DMV9;P0DMV8;P0DMV8-2;P34931	P0DMV9;P0DMV8;P0DMV8-2	Heat shock 70 kDa protein 1B;Heat shock 70 kDa protein 1A	HSPA1B;HSPA1A	232
24.9552345275879;False;0	25.1506309509277;False;0	23.6150817871094;False;0	23.475227355957;False;0	23.170825958252;False;0	23.3116264343262;False;0	23.0898094177246;False;0	24.1911525726318;False;0	23.763500213623;False;0	23.8494243621826;False;0	24.6407661437988;False;0	24.8305053710938;False;0				3	3	3	20.8	20.8	20.8	11.265	0	44.888	360510000	7	138330000	222180000	1.98801498673856	P0DOY3;P0DOY2	P0DOY3;P0DOY2			233
26.2920684814453;False;0	25.5355319976807;False;0	24.7435035705566;False;0	24.4369583129883;False;0	25.1301651000977;False;0	24.4863109588623;False;0	25.7283344268799;False;0	25.5466709136963;False;0	25.7858371734619;False;0	25.619441986084;False;0	25.1091785430908;False;0	25.3173484802246;False;0				12	4	4	44.7	17.8	17.8	21.865	0	35.468	725210000	5	309100000	416110000	1.99250501021743	P10412	P10412	Histone H1.4	HIST1H1E	235
24.6932754516602;False;0	23.995719909668;False;0	25.2543563842773;False;0	24.7691192626953;False;0	24.3163051605225;False;0	24.983024597168;False;0	24.4728488922119;False;0	24.605676651001;False;0	24.1275672912598;False;0	24.5625133514404;False;0	24.807222366333;False;0	24.3682022094727;False;0				7	7	7	20.4	20.4	20.4	48.803	0	164.53	369910000	10	279900000	90011000	2.03320900350809	P10909-4;P10909;P10909-5;P10909-2;P10909-3	P10909-4;P10909;P10909-5;P10909-2;P10909-3	Clusterin;Clusterin beta chain;Clusterin alpha chain	CLU	240
22.4315376281738;False;0	22.0696105957031;False;0	NaN;False;0	NaN;False;0	23.0036201477051;False;0	23.8934230804443;False;0	21.7316761016846;False;0	22.1435680389404;False;0	21.9021892547607;False;0	21.7088928222656;False;0	22.6471290588379;False;0	22.9238948822021;False;0				5	5	5	9	9	9	72.332	0	40.493	93105000	7	14677000	78428000	2.03216101974249	P11021	P11021	78 kDa glucose-regulated protein	HSPA5	241
24.9878826141357;False;0	24.8244552612305;False;0	25.1279258728027;False;0	25.0747566223145;False;0	24.9873867034912;False;0	24.9431495666504;False;0	24.6133213043213;False;0	24.9789428710938;False;0	24.751579284668;False;0	24.7326927185059;False;0	25.1411933898926;False;0	25.1816387176514;False;0				11	9	9	21.5	17.3	17.3	70.897	0	121.91	519280000	18	223280000	296000000	1.91452899575233	P11142;P11142-2;P54652	P11142;P11142-2	Heat shock cognate 71 kDa protein	HSPA8	243
23.1080780029297;False;0	24.0190162658691;False;0	23.5204162597656;False;0	23.37819480896;False;0	25.3718204498291;False;0	23.3365306854248;False;0	24.3982925415039;False;0	23.9791851043701;False;0	24.633996963501;False;0	24.3942813873291;False;0	23.7759189605713;False;0	24.4921360015869;False;0			+	15	8	5	21.5	12.1	7.8	64.416	0	62.1	327970000	10	244590000	83382000	2.02817496284842	P12035;CON__P12035;Q3SY84;CON__Q3SY84;CON__Q9NSB2;CON__Q6ISB0;Q9NSB2;CON__REFSEQ:XP_932229;CON__O43790;CON__P78386;CON__Q14533;CON__P78385;CON__Q61726;CON__Q6NT21;P78385;P14136-3;O43790;P78386;P14136-2;P14136;Q14533	P12035;CON__P12035	Keratin, type II cytoskeletal 3	KRT3	248
24.6582641601563;False;0	24.9165363311768;False;0	23.076681137085;False;0	23.1700286865234;False;0	23.8858852386475;False;0	23.1384429931641;False;0	24.5117683410645;False;0	24.4155044555664;False;0	24.5177688598633;False;0	24.278844833374;False;0	24.1894054412842;False;0	24.0250205993652;False;0				4	4	4	22.6	22.6	22.6	16.572	0	26.84	325310000	6	164540000	160770000	1.95541102252901	P12273	P12273	Prolactin-inducible protein	PIP	250
23.0793495178223;False;0	22.5967311859131;False;0	24.5993061065674;False;0	24.4557304382324;False;0	23.7982387542725;False;0	24.1962184906006;False;0	23.536642074585;False;0	23.744592666626;False;0	23.5053615570068;False;0	23.3970203399658;False;0	23.3697261810303;False;0	23.2777290344238;False;0				6	6	6	22.3	22.3	22.3	36.375	0	54.69	184900000	8	129250000	55654000	1.95126897841692	P12429	P12429	Annexin A3	ANXA3	251
24.2797374725342;False;0	23.984546661377;False;0	25.247407913208;False;0	25.0402393341064;False;0	24.9951457977295;False;0	25.1394443511963;False;0	23.8944320678711;False;0	23.9501438140869;False;0	24.0567855834961;False;0	24.2411079406738;False;0	24.5566940307617;False;0	24.9573268890381;False;0				8	8	8	9.9	9.9	9.9	95.337	0	84.99	391980000	13	185050000	206930000	2.0038829818368	P13639;Q15029-2;Q15029-3;Q15029	P13639	Elongation factor 2	EEF2	254
23.0937252044678;False;0	21.6433486938477;False;0	20.6197776794434;False;0	20.2627239227295;False;0	20.1132774353027;False;0	20.9119968414307;False;0	NaN;False;0	20.9573345184326;False;0	21.8851833343506;False;0	21.6138038635254;False;0	21.8000793457031;False;0	22.1147155761719;False;0				2	2	2	3.8	3.8	3.8	81.224	0	114.48	53430000	3	42514000	10917000	2.01014499180019	P13798	P13798	Acylamino-acid-releasing enzyme	APEH	257
24.9000968933105;False;0	24.2822742462158;False;0	25.1313343048096;False;0	25.0973033905029;False;0	24.638011932373;False;0	24.9490718841553;False;0	24.3614616394043;False;0	24.4161109924316;False;0	24.2950286865234;False;0	24.3811359405518;False;0	24.6789836883545;False;0	24.7887554168701;False;0				6	6	6	26.2	26.2	26.2	36.573	0	100.26	409310000	9	250300000	159010000	2.01551299542189	P14550	P14550	Alcohol dehydrogenase [NADP(+)]	AKR1A1	261
21.0927753448486;False;0	20.9902610778809;False;0	22.7134571075439;False;0	22.4938278198242;False;0	23.9471035003662;False;0	22.3172607421875;False;0	22.1614665985107;False;0	22.9901733398438;False;0	21.8598022460938;False;0	22.2899208068848;False;0	23.0843696594238;False;0	22.4782791137695;False;0				2	2	2	9.7	9.7	9.7	16.083	0	11.084	103500000	2	88246000	15255000	2.00000102818012	P14555	P14555	Phospholipase A2, membrane associated	PLA2G2A	262
27.8244152069092;False;0	27.4484615325928;False;0	27.1704711914063;False;0	27.1759223937988;False;0	27.4663372039795;False;0	26.9857120513916;False;0	27.1737823486328;False;0	27.5478553771973;False;0	27.1868305206299;False;0	27.2431678771973;False;0	27.4490604400635;False;0	27.7333965301514;False;0				22	22	22	45.6	45.6	45.6	57.936	0	225.86	2957900000	48	1773600000	1184200000	1.8965450078249	P14618;P14618-2;P14618-3;P30613-2;P30613	P14618;P14618-2;P14618-3	Pyruvate kinase PKM	PKM	263
19.5646858215332;False;0	17.8764266967773;False;0	20.8315505981445;False;0	20.9991512298584;False;0	20.9179706573486;False;0	20.9903049468994;False;0	19.7744045257568;False;0	19.8650531768799;False;0	20.2899990081787;False;0	19.6445579528809;False;0	19.6737651824951;False;0	20.5038623809814;False;0				2	2	2	3	3	3	92.468	0	13.443	18083000	2	7729300	10353000	1.99998297542334	P14625	P14625	Endoplasmin	HSP90B1	264
25.1017951965332;False;0	24.5402202606201;False;0	25.7319526672363;False;0	25.465145111084;False;0	25.6240615844727;False;0	25.5311470031738;False;0	24.8065452575684;False;0	24.890941619873;False;0	24.9950408935547;False;0	25.0705986022949;False;0	25.2506580352783;False;0	25.5253658294678;False;0				19	19	19	29.4	29.4	29.4	69.412	0	152.92	615640000	22	297460000	318180000	2.04287698119879	P15311;P26038;P35241;P35241-5;P35241-4;P35241-3	P15311	Ezrin	EZR	269
25.4989185333252;False;0	24.7849102020264;False;0	25.0336837768555;False;0	24.9853534698486;False;0	26.740478515625;False;0	25.0450668334961;False;0	25.8288707733154;False;0	25.5396480560303;False;0	25.9109897613525;False;0	25.6632995605469;False;0	25.0107593536377;False;0	26.1121501922607;False;0				12	12	12	40.7	40.7	40.7	26.365	0	106.12	886210000	19	389840000	496370000	1.92357099056244	P15559-3;P15559-2;P15559	P15559-3;P15559-2;P15559	NAD(P)H dehydrogenase [quinone] 1	NQO1	270
21.8648624420166;False;0	22.0131378173828;False;0	23.0070457458496;False;0	23.4889793395996;False;0	22.9079608917236;False;0	23.3800983428955;False;0	21.8688011169434;False;0	22.0273761749268;False;0	22.2602157592773;False;0	22.2242259979248;False;0	22.6223392486572;False;0	23.0421180725098;False;0				3	3	3	11.2	11.2	11.2	30.375	0	49.918	99503000	5	27689000	71814000	2.03668500110507	P16152;P16152-2;O75828	P16152;P16152-2	Carbonyl reductase [NADPH] 1	CBR1	272
24.3841438293457;False;0	24.0350704193115;False;0	23.4427089691162;False;0	23.4289798736572;False;0	23.9741744995117;False;0	23.7145595550537;False;0	24.2135334014893;False;0	24.5591812133789;False;0	24.1713848114014;False;0	24.0270328521729;False;0	23.5026702880859;False;0	23.5588684082031;False;0				11	8	8	35	25.7	25.7	22.58	0	93.662	256840000	12	57901000	198940000	1.97964797541499	P16401	P16401	Histone H1.5	HIST1H1B	273
25.6132202148438;False;0	26.1129608154297;False;0	25.0212020874023;False;0	25.4261913299561;False;0	25.9772167205811;False;0	24.5964584350586;False;0	25.6338844299316;False;0	26.4845886230469;False;0	25.5953540802002;False;0	25.5419044494629;False;0	25.4594058990479;False;0	25.3383522033691;False;0				14	14	4	46	46	18.3	21.364	0	93.171	878700000	14	553930000	324770000	1.93352301605046	P16403;Q02539;P22492	P16403	Histone H1.2	HIST1H1C	275
22.0077171325684;False;0	21.1042289733887;False;0	23.1164512634277;False;0	23.2247524261475;False;0	21.7753925323486;False;0	23.1384716033936;False;0	21.660343170166;False;0	21.9409580230713;False;0	21.8820133209229;False;0	22.0171756744385;False;0	22.1394710540771;False;0	22.1199531555176;False;0				3	1	1	5.4	1.7	1.7	71.027	0	10.736	67985000	2	35965000	32021000	1.99998302012682	P17066;P48741	P17066;P48741	Heat shock 70 kDa protein 6;Putative heat shock 70 kDa protein 7	HSPA6;HSPA7	276
22.9640617370605;False;0	22.3105773925781;False;0	23.5600128173828;False;0	23.2261238098145;False;0	22.8912334442139;False;0	23.3032379150391;False;0	22.8611888885498;False;0	23.0051727294922;False;0	22.8991756439209;False;0	22.6171607971191;False;0	22.9464740753174;False;0	22.9264659881592;False;0				4	4	4	6.9	6.9	6.9	85.018	0	34.988	121330000	7	74190000	47141000	1.89392697811127	P17858;Q01813;P17858-2;Q01813-2;P08237;P08237-3	P17858;Q01813;P17858-2	ATP-dependent 6-phosphofructokinase, liver type;ATP-dependent 6-phosphofructokinase, platelet type	PFKL;PFKP	278
26.078498840332;False;0	26.0785007476807;False;0	26.9921112060547;False;0	26.8610877990723;False;0	27.1221599578857;False;0	26.3472023010254;False;0	26.0205535888672;False;0	25.9681148529053;False;0	26.1400413513184;False;0	25.6211566925049;False;0	26.3396320343018;False;0	26.7539157867432;False;0				10	10	10	39.6	39.6	39.6	26.152	0	87.077	1453900000	22	914850000	539040000	2.05071699991822	P17931	P17931	Galectin-3	LGALS3	279
23.0885620117188;False;0	22.7224979400635;False;0	22.8264312744141;False;0	22.8651161193848;False;0	22.5784435272217;False;0	22.4206657409668;False;0	23.2531871795654;False;0	NaN;False;0	22.5683269500732;False;0	NaN;False;0	23.0402488708496;False;0	23.266918182373;False;0				2	2	2	12.1	12.1	12.1	29.225	0	17.597	110320000	3	100700000	9619100	1.98165803030133	P18124	P18124	60S ribosomal protein L7	RPL7	282
21.9962329864502;False;0	21.3947944641113;False;0	22.4990291595459;False;0	22.9601287841797;False;0	22.2905807495117;False;0	NaN;False;0	21.6393585205078;False;0	22.1599273681641;False;0	21.6897296905518;False;0	21.510290145874;False;0	21.8767280578613;False;0	21.9587516784668;False;0				6	6	6	7.1	7.1	7.1	116.72	0	39.43	62028000	6	4243800	57784000	1.99768301099539	P18206-2;P18206	P18206-2;P18206	Vinculin	VCL	283
22.9625396728516;False;0	23.7301940917969;False;0	22.2435131072998;False;0	23.1057376861572;False;0	23.55295753479;False;0	22.7405014038086;False;0	22.8702583312988;False;0	23.15358543396;False;0	22.8634872436523;False;0	22.8870086669922;False;0	23.0424041748047;False;0	23.7095012664795;False;0				6	6	6	39.4	39.4	39.4	28.804	0	48.644	165770000	7	49962000	115810000	1.91806999593973	P18669;P15259;Q8N0Y7	P18669;P15259;Q8N0Y7	Phosphoglycerate mutase 1;Phosphoglycerate mutase 2;Probable phosphoglycerate mutase 4	PGAM1;PGAM2;PGAM4	285
24.7933311462402;False;0	24.7264919281006;False;0	23.6228008270264;False;0	23.6833248138428;False;0	23.4192352294922;False;0	23.3019504547119;False;0	24.2894878387451;False;0	24.3384532928467;False;0	24.6450710296631;False;0	24.2962799072266;False;0	24.249792098999;False;0	23.5818061828613;False;0				10	10	10	13.1	13.1	13.1	106.46	0	87.586	301490000	13	199330000	102160000	1.98592101410031	P19823;CON__Q9TRI1	P19823	Inter-alpha-trypsin inhibitor heavy chain H2	ITIH2	287
23.5412693023682;False;0	23.6883449554443;False;0	19.8329601287842;False;0	19.0312213897705;False;0	20.0079574584961;False;0	19.2476196289063;False;0	22.913724899292;False;0	23.1663475036621;False;0	22.9628467559814;False;0	23.2919807434082;False;0	22.8024406433105;False;0	22.3835639953613;False;0				3	3	3	5.5	5.5	5.5	101.39	0	22.968	114460000	3	100760000	13706000	2.05106948129833	P19827;P19827-2;CON__Q0VCM5;P19827-3	P19827;P19827-2	Inter-alpha-trypsin inhibitor heavy chain H1	ITIH1	288
23.6008434295654;False;0	24.2764129638672;False;0	24.6404342651367;False;0	24.4813327789307;False;0	25.751708984375;False;0	24.0822696685791;False;0	23.59983253479;False;0	23.9853706359863;False;0	23.3687381744385;False;0	23.5350112915039;False;0	24.8734741210938;False;0	25.6054382324219;False;0				6	6	6	21.4	21.4	21.4	49.955	0	57.024	465870000	12	349990000	115870000	1.94523297250271	P19971;P19971-2	P19971;P19971-2	Thymidine phosphorylase	TYMP	289
21.0140609741211;False;0	20.4079475402832;False;0	22.7571506500244;False;0	22.405834197998;False;0	21.3953018188477;False;0	22.6026000976563;False;0	20.999719619751;False;0	21.2592468261719;False;0	21.4395523071289;False;0	21.3398532867432;False;0	21.4001502990723;False;0	21.5253105163574;False;0				4	4	4	7.9	7.9	7.9	50.315	0	26.314	44098000	4	22801000	21297000	1.97962298989296	P20073-2;P20073	P20073-2;P20073	Annexin A7	ANXA7	292
24.9532680511475;False;0	24.0632400512695;False;0	23.8000717163086;False;0	22.5771522521973;False;0	23.3548011779785;False;0	23.3210468292236;False;0	23.796236038208;False;0	23.4464893341064;False;0	23.776237487793;False;0	24.0772285461426;False;0	23.808536529541;False;0	24.3169918060303;False;0				7	7	4	9.9	9.9	5.6	80.264	0	72.68	264300000	11	183470000	80827000	2.12405397556722	P20810-9;P20810-5;P20810-10;P20810-7;P20810-6	P20810-9;P20810-5;P20810-10;P20810-7;P20810-6	Calpastatin	CAST	296
22.2367897033691;False;0	21.8115768432617;False;0	22.2980060577393;False;0	22.1198234558105;False;0	22.2979583740234;False;0	21.8327827453613;False;0	21.7959480285645;False;0	21.73362159729;False;0	21.9441165924072;False;0	22.0297260284424;False;0	21.9342842102051;False;0	22.4118919372559;False;0				5	5	5	8.6	8.6	8.6	56.5	0	37.794	70057000	6	18946000	51111000	2.03368500620127	P21281;P15313	P21281	V-type proton ATPase subunit B, brain isoform	ATP6V1B2	297
26.6724586486816;False;0	26.171178817749;False;0	26.1604881286621;False;0	26.0649280548096;False;0	26.2638492584229;False;0	25.9404392242432;False;0	25.6086692810059;False;0	26.0819835662842;False;0	25.875602722168;False;0	25.8412342071533;False;0	26.396032333374;False;0	26.4392681121826;False;0				12	12	12	19.8	19.8	19.8	77.328	0	113	1249900000	20	841110000	408780000	2.0388720035553	P21980;P21980-2;P21980-3	P21980;P21980-2	Protein-glutamine gamma-glutamyltransferase 2	TGM2	299
22.9780349731445;False;0	23.6496524810791;False;0	22.5389137268066;False;0	22.1685600280762;False;0	23.3469047546387;False;0	21.7981548309326;False;0	23.3399639129639;False;0	23.5844211578369;False;0	23.3005332946777;False;0	23.4210567474365;False;0	23.2670440673828;False;0	23.3000030517578;False;0				9	9	9	12.6	12.6	12.6	113.8	0	96.062	160730000	14	85537000	75193000	2.05913102254272	P22314-2;P22314	P22314-2;P22314	Ubiquitin-like modifier-activating enzyme 1	UBA1	301
23.0954875946045;False;0	24.1389579772949;False;0	24.8004455566406;False;0	25.1817493438721;False;0	23.7377815246582;False;0	24.3563060760498;False;0	23.6922588348389;False;0	23.6167831420898;False;0	23.6131916046143;False;0	23.6800327301025;False;0	23.7510795593262;False;0	23.6909446716309;False;0				7	7	7	36.7	36.7	36.7	18.502	0	54.084	241350000	10	28172000	213180000	2.23245201259851	P23528;Q9Y281-3;Q9Y281	P23528	Cofilin-1	CFL1	307
21.349515914917;False;0	19.7900562286377;False;0	NaN;False;0	20.8278293609619;False;0	19.9192924499512;False;0	20.5504817962646;False;0	19.8253517150879;False;0	20.1402416229248;False;0	19.9637451171875;False;0	20.1315956115723;False;0	20.3790149688721;False;0	20.6229686737061;False;0				3	3	3	12.9	12.9	12.9	24.763	0	31.442	20776000	3	0	20776000	2.03339502215385	P24534	P24534	Elongation factor 1-beta	EEF1B2	309
28.1853446960449;False;0	27.1557102203369;False;0	27.6360874176025;False;0	27.5802059173584;False;0	28.1114158630371;False;0	27.4417667388916;False;0	27.4680824279785;False;0	27.7890205383301;False;0	27.4719314575195;False;0	27.5212879180908;False;0	28.0775260925293;False;0	27.4997959136963;False;0				11	11	11	44.3	44.3	44.3	34.258	0	111.97	3468100000	21	2692100000	775980000	2.0204040184617	P25311	P25311	Zinc-alpha-2-glycoprotein	AZGP1	310
21.6707878112793;False;0	20.7260551452637;False;0	21.9089698791504;False;0	21.7559623718262;False;0	21.592622756958;False;0	21.6887989044189;False;0	21.0292205810547;False;0	21.1343250274658;False;0	21.4587688446045;False;0	21.6635932922363;False;0	21.430082321167;False;0	21.4285640716553;False;0				2	2	2	12.5	12.5	12.5	27.647	0	26.509	43280000	3	27164000	16116000	2.00000699609518	P25788-2;P25788	P25788-2;P25788	Proteasome subunit alpha type-3	PSMA3	312
21.8252143859863;False;0	21.7486305236816;False;0	21.9048957824707;False;0	21.2077770233154;False;0	22.0096054077148;False;0	21.4989967346191;False;0	21.4780578613281;False;0	21.3041553497314;False;0	21.2056884765625;False;0	21.5291023254395;False;0	21.8058433532715;False;0	22.0911808013916;False;0				1	1	1	3.4	3.4	3.4	29.483	0	9.1445	56245000	2	25750000	30495000	1.99999703094363	P25789	P25789	Proteasome subunit alpha type-4	PSMA4	313
21.6471996307373;False;0	21.3221187591553;False;0	20.7089958190918;False;0	20.2971687316895;False;0	21.2225952148438;False;0	20.3784675598145;False;0	20.4366989135742;False;0	21.094367980957;False;0	20.8299694061279;False;0	20.8169002532959;False;0	21.7311859130859;False;0	21.3893623352051;False;0				5	5	5	15.6	15.6	15.6	24.261	0	44.362	39098000	5	20852000	18246000	2.06182400509715	P26373;P26373-2	P26373	60S ribosomal protein L13	RPL13	315
25.4974346160889;False;0	25.3084564208984;False;0	27.296350479126;False;0	27.2995338439941;False;0	25.7688903808594;False;0	27.1649379730225;False;0	26.3158798217773;False;0	26.5819778442383;False;0	26.288158416748;False;0	26.170431137085;False;0	25.810619354248;False;0	25.6671047210693;False;0				5	5	5	36.6	36.6	36.6	11.728	0	49.485	1094500000	9	355560000	738980000	1.9894739985466	P26447	P26447	Protein S100-A4	S100A4	316
NaN;False;0	19.3825149536133;False;0	20.8735237121582;False;0	20.3645420074463;False;0	21.4012470245361;False;0	20.5467185974121;False;0	19.7784194946289;False;0	20.8609218597412;False;0	20.7729377746582;False;0	20.4976692199707;False;0	19.8258724212646;False;0	19.9958610534668;False;0				3	3	2	8.2	8.2	5.3	50.118	0	26.266	19929000	4	9678400	10251000	2.00016199797392	P26641;P26641-2	P26641;P26641-2	Elongation factor 1-gamma	EEF1G	317
22.3969268798828;False;0	21.8090572357178;False;0	23.3840713500977;False;0	23.1132297515869;False;0	22.106466293335;False;0	23.0894737243652;False;0	22.6883239746094;False;0	22.665096282959;False;0	22.7889919281006;False;0	22.6720886230469;False;0	22.0475902557373;False;0	21.6917266845703;False;0				4	4	4	9.4	9.4	9.4	31.73	0	39.959	82308000	6	25563000	56745000	2.00527998805046	P27105;P27105-2	P27105	Erythrocyte band 7 integral membrane protein	STOM	318
25.2951507568359;False;0	24.580982208252;False;0	21.724645614624;False;0	21.4020214080811;False;0	22.1564350128174;False;0	21.1022872924805;False;0	23.9200534820557;False;0	23.8203811645508;False;0	23.8375606536865;False;0	23.7816562652588;False;0	23.9846248626709;False;0	24.3916320800781;False;0				6	4	3	29	22	22	27.764	0	28.17	282220000	4	233530000	48689000	2.01280146464705	P27348	P27348	14-3-3 protein theta	YWHAQ	319
21.8155250549316;False;0	21.5042304992676;False;0	22.8809146881104;False;0	22.7208042144775;False;0	22.5721988677979;False;0	23.054967880249;False;0	21.5758724212646;False;0	21.5182094573975;False;0	21.9097023010254;False;0	22.2121810913086;False;0	22.1891498565674;False;0	22.5826034545898;False;0				1	1	1	6.2	6.2	6.2	26.411	0	6.9583	76302000	2	61502000	14799000	2.00000601261854	P28066	P28066	Proteasome subunit alpha type-5	PSMA5	324
22.2678623199463;False;0	20.4608631134033;False;0	23.4932556152344;False;0	23.0714569091797;False;0	22.0152645111084;False;0	22.8325157165527;False;0	21.4586696624756;False;0	21.5481109619141;False;0	21.8675708770752;False;0	21.9097003936768;False;0	21.7741775512695;False;0	22.6147136688232;False;0				4	4	4	11.1	11.1	11.1	52.771	0	32.628	70309000	5	14830000	55479000	2.03700596094131	P28838-2;P28838	P28838-2;P28838	Cytosol aminopeptidase	LAP3	328
27.1378879547119;False;0	27.209041595459;False;0	26.89501953125;False;0	26.9535293579102;False;0	28.5434494018555;False;0	27.0920162200928;False;0	27.1232967376709;False;0	27.4807624816895;False;0	27.275146484375;False;0	27.2826805114746;False;0	26.754301071167;False;0	28.2850017547607;False;0				24	24	23	40.8	40.8	39	67.877	0	219	3337000000	51	1514400000	1822600000	1.95876999944448	P29401;P29401-2	P29401;P29401-2	Transketolase	TKT	330
24.3718318939209;False;0	22.8487071990967;False;0	24.425012588501;False;0	NaN;False;0	22.9171352386475;False;0	24.6007785797119;False;0	23.5285377502441;False;0	23.4080410003662;False;0	23.2395210266113;False;0	23.2377700805664;False;0	23.7178535461426;False;0	23.2122535705566;False;0				5	5	5	28.6	28.6	28.6	25.035	0	33.872	181910000	8	0	181910000	1.93761902302504	P30041	P30041	Peroxiredoxin-6	PRDX6	332
24.22119140625;False;0	23.7906837463379;False;0	24.4299411773682;False;0	24.0636501312256;False;0	24.3317337036133;False;0	24.4708919525146;False;0	23.6280574798584;False;0	23.6491584777832;False;0	23.8173713684082;False;0	23.6449203491211;False;0	24.108642578125;False;0	24.5355033874512;False;0				8	8	8	58.6	58.6	58.6	17.031	0	65.828	288760000	18	57415000	231350000	2.01787599176168	P30044-2;P30044;P30044-3;P30044-4	P30044-2;P30044;P30044-3	Peroxiredoxin-5, mitochondrial	PRDX5	334
22.7300033569336;False;0	22.7361850738525;False;0	NaN;False;0	NaN;False;0	22.4881439208984;False;0	23.4601135253906;False;0	22.040771484375;False;0	22.3378734588623;False;0	22.0742874145508;False;0	22.2568359375;False;0	22.5343856811523;False;0	22.3509883880615;False;0				5	5	5	25	25	25	25.855	0	69.037	88726000	8	24734000	63992000	2.36609201133251	P30085-3;P30085;P30085-2	P30085-3;P30085;P30085-2	UMP-CMP kinase	CMPK1	335
25.710319519043;False;0	25.1280059814453;False;0	24.3028450012207;False;0	24.2462139129639;False;0	24.0996150970459;False;0	24.291202545166;False;0	24.3416233062744;False;0	23.6801586151123;False;0	24.1578731536865;False;0	24.079044342041;False;0	25.1053867340088;False;0	25.4479522705078;False;0				2	2	2	8.6	8.6	8.6	21.057	0	24.328	494230000	4	206790000	287440000	1.98169500380754	P30086	P30086	Phosphatidylethanolamine-binding protein 1;Hippocampal cholinergic neurostimulating peptide	PEBP1	336
27.0754833221436;False;0	26.6986770629883;False;0	27.9529037475586;False;0	28.0128135681152;False;0	27.4916820526123;False;0	28.1781406402588;False;0	27.2237949371338;False;0	27.236442565918;False;0	27.2551231384277;False;0	27.3351268768311;False;0	27.2088603973389;False;0	27.2826709747314;False;0				17	17	17	38.5	38.5	38.5	42.741	0	173.74	2588400000	34	1922700000	665710000	1.97780899703503	P30740;P30740-2	P30740	Leukocyte elastase inhibitor	SERPINB1	339
26.5884017944336;False;0	25.2655200958252;False;0	26.0566024780273;False;0	25.9180736541748;False;0	26.9619178771973;False;0	25.9722518920898;False;0	26.0482501983643;False;0	25.8960819244385;False;0	26.1063079833984;False;0	26.112771987915;False;0	25.4569492340088;False;0	26.9351253509521;False;0				15	15	13	30.2	30.2	28.3	50.394	0	116.19	1308500000	22	525110000	783420000	2.01516798883677	P30838;P48448;P43353-2;P43353;P51648;P51648-2	P30838	Aldehyde dehydrogenase, dimeric NADP-preferring	ALDH3A1	340
32.0387916564941;False;0	30.7368049621582;False;0	31.3326644897461;False;0	31.3503017425537;False;0	33.0598182678223;False;0	31.0255260467529;False;0	32.0242691040039;False;0	32.7158660888672;False;0	32.0131072998047;False;0	32.0549583435059;False;0	31.3801383972168;False;0	31.2748737335205;False;0				14	14	14	61.9	61.9	61.9	19.25	0	294.81	64521000000	92	55355000000	9165100000	2.10742597654462	P31025;Q5VSP4	P31025	Lipocalin-1	LCN1	341
19.2170944213867;False;0	18.507453918457;False;0	NaN;False;0	20.8055114746094;False;0	18.3666973114014;False;0	NaN;False;0	NaN;False;0	18.7845630645752;False;0	19.1623058319092;False;0	NaN;False;0	18.5092735290527;False;0	19.2996215820313;False;0				2	2	2	4.2	4.2	4.2	64.523	0	12.197	6965800	2	3476900	3488800	1.99999998509884	P31939-2;P31939	P31939-2;P31939	Bifunctional purine biosynthesis protein PURH;Phosphoribosylaminoimidazolecarboxamide formyltransferase;IMP cyclohydrolase	ATIC	343
22.8994045257568;False;0	24.0754470825195;False;0	22.9796867370605;False;0	22.7777061462402;False;0	24.9499950408936;False;0	23.3011341094971;False;0	23.6007843017578;False;0	23.9408512115479;False;0	23.8200187683105;False;0	23.6508159637451;False;0	23.4820823669434;False;0	24.440502166748;False;0				6	6	6	23.1	23.1	23.1	23.012	0	51.705	271730000	13	127110000	144620000	1.9660349804908	P31941;P31941-2;Q9UH17-3;Q9UH17	P31941;P31941-2;Q9UH17-3;Q9UH17	DNA dC->dU-editing enzyme APOBEC-3A;DNA dC->dU-editing enzyme APOBEC-3B	APOBEC3A;APOBEC3B	344
19.4583473205566;False;0	19.1745510101318;False;0	20.4497013092041;False;0	20.7853584289551;False;0	20.0740585327148;False;0	20.8726825714111;False;0	19.1994819641113;False;0	18.8078136444092;False;0	19.4759654998779;False;0	19.8983993530273;False;0	19.7787914276123;False;0	20.3577976226807;False;0				7	4	0	32.9	19.5	0	28.082	0	45.378	15087000	3	0	15087000	2.00000803172588	P31946	P31946	14-3-3 protein beta/alpha;14-3-3 protein beta/alpha, N-terminally processed	YWHAB	347
25.9412231445313;False;0	26.5689239501953;False;0	26.4376468658447;False;0	26.2568874359131;False;0	26.2460536956787;False;0	26.3462181091309;False;0	26.0025615692139;False;0	25.7998046875;False;0	26.1521797180176;False;0	25.9032363891602;False;0	26.1774997711182;False;0	26.70481300354;False;0				15	15	13	72.2	72.2	68.5	24.336	0	132.38	1306200000	23	670750000	635470000	2.0088440105319	P31947-2;P31947	P31947-2;P31947	14-3-3 protein sigma	SFN	349
22.5889587402344;False;0	22.2515411376953;False;0	24.3765239715576;False;0	24.0638999938965;False;0	23.1590919494629;False;0	24.0440044403076;False;0	23.344446182251;False;0	23.418872833252;False;0	23.1005668640137;False;0	23.6047077178955;False;0	23.0140953063965;False;0	22.6833324432373;False;0				6	6	5	44.8	44.8	42.9	11.74	0	38.897	141420000	8	30944000	110470000	1.98349200934172	P31949	P31949	Protein S100-A11;Protein S100-A11, N-terminally processed	S100A11	351
23.4729080200195;False;0	22.6394367218018;False;0	24.4216690063477;False;0	24.4449501037598;False;0	23.6904239654541;False;0	24.5783920288086;False;0	23.5621433258057;False;0	23.4946022033691;False;0	23.6260681152344;False;0	23.4732856750488;False;0	23.2983589172363;False;0	23.7061614990234;False;0				4	3	3	22.7	17.2	17.2	21.892	0	20.007	196730000	5	104510000	92220000	1.99489300698042	P32119	P32119	Peroxiredoxin-2	PRDX2	352
24.1623134613037;False;0	24.9160289764404;False;0	25.450252532959;False;0	25.1374855041504;False;0	24.7608776092529;False;0	24.8276634216309;False;0	24.2704086303711;False;0	24.6518001556396;False;0	24.6202735900879;False;0	24.5715465545654;False;0	25.2476558685303;False;0	24.5038356781006;False;0			+	12	12	12	26.2	26.2	26.2	62.064	0	114.18	443250000	20	318600000	124650000	2.00935101509094	P35527;CON__P35527	P35527;CON__P35527	Keratin, type I cytoskeletal 9	KRT9	359
23.6840038299561;False;0	23.6500129699707;False;0	24.2486724853516;False;0	23.9470596313477;False;0	24.7967720031738;False;0	24.1672763824463;False;0	24.0764141082764;False;0	24.5084667205811;False;0	24.0460090637207;False;0	24.0969047546387;False;0	23.9147720336914;False;0	24.1051120758057;False;0				18	17	17	11.6	10.8	10.8	226.53	0	203.44	289240000	21	136830000	152420000	1.99065299704671	P35579;P35579-2;P35749-4;P35749-3;P35749;P35749-2	P35579;P35579-2	Myosin-9	MYH9	360
22.5624828338623;False;0	22.0682525634766;False;0	20.1948051452637;False;0	20.1833686828613;False;0	21.336784362793;False;0	20.0416431427002;False;0	20.969087600708;False;0	21.4775485992432;False;0	21.4642372131348;False;0	21.433967590332;False;0	21.9970531463623;False;0	21.9568462371826;False;0				2	2	2	4.7	4.7	4.7	47.697	0	20.722	55695000	2	47194000	8500800	2.00000101141632	P36578	P36578	60S ribosomal protein L4	RPL4	363
24.3108558654785;False;0	24.0692157745361;False;0	25.6399536132813;False;0	25.4529552459717;False;0	24.532865524292;False;0	25.084789276123;False;0	24.4899654388428;False;0	24.306245803833;False;0	24.0254707336426;False;0	23.7783374786377;False;0	25.218204498291;False;0	24.6286888122559;False;0				7	7	7	36.7	36.7	36.7	22.391	0	54.792	400180000	11	305550000	94633000	2.13578298315406	P37802;P37802-2;Q9UI15	P37802;P37802-2	Transgelin-2	TAGLN2	366
23.1315479278564;False;0	23.1109161376953;False;0	23.3601245880127;False;0	23.4363288879395;False;0	22.8650283813477;False;0	22.7345199584961;False;0	22.3748321533203;False;0	22.8966484069824;False;0	22.7681255340576;False;0	22.9294357299805;False;0	23.3483715057373;False;0	23.1973609924316;False;0				6	6	6	18.4	18.4	18.4	37.54	0	36.989	137270000	7	17059000	120210000	1.95393899828196	P37837	P37837	Transaldolase	TALDO1	367
22.7422409057617;False;0	21.9358978271484;False;0	22.1361618041992;False;0	22.2615814208984;False;0	21.1671714782715;False;0	22.0029907226563;False;0	22.0879096984863;False;0	21.984338760376;False;0	21.7345123291016;False;0	21.6396102905273;False;0	21.7916774749756;False;0	22.1237258911133;False;0				5	5	5	10.4	10.4	10.4	64.735	0	45.107	65335000	5	45200000	20135000	2.086818985641	P38606-2;P38606	P38606-2;P38606	V-type proton ATPase catalytic subunit A	ATP6V1A	368
25.4278011322021;False;0	24.8197994232178;False;0	26.01051902771;False;0	25.8359661102295;False;0	25.8250598907471;False;0	25.6252975463867;False;0	24.7866497039795;False;0	24.813138961792;False;0	24.6346988677979;False;0	24.6301784515381;False;0	25.1743068695068;False;0	26.0618553161621;False;0				9	9	9	24.3	24.3	24.3	36.856	0	85.258	717520000	15	364070000	353450000	1.98308499902487	P40121-2;P40121	P40121-2;P40121	Macrophage-capping protein	CAPG	370
23.6765594482422;False;0	24.1007061004639;False;0	23.6267471313477;False;0	23.6540622711182;False;0	24.1863403320313;False;0	23.5589485168457;False;0	23.9623699188232;False;0	23.7824058532715;False;0	23.7761306762695;False;0	23.6608200073242;False;0	23.8543796539307;False;0	24.039831161499;False;0				3	3	3	17.1	17.1	17.1	27.025	0	25.249	250010000	5	199830000	50177000	1.98776799067855	P40925-2;P40925;P40925-3	P40925-2;P40925;P40925-3	Malate dehydrogenase, cytoplasmic	MDH1	375
22.7510089874268;False;0	22.5942611694336;False;0	23.1894702911377;False;0	22.8910732269287;False;0	23.4540729522705;False;0	23.3324794769287;False;0	22.9692993164063;False;0	23.0897598266602;False;0	22.7762107849121;False;0	23.6049690246582;False;0	22.8066749572754;False;0	22.9379463195801;False;0				2	2	2	4.7	4.7	4.7	55.52	0	25.698	131460000	4	98813000	32644000	1.95138099789619	P43490	P43490	Nicotinamide phosphoribosyltransferase	NAMPT	383
21.2769737243652;False;0	20.7967929840088;False;0	21.5123519897461;False;0	21.2981586456299;False;0	21.5006942749023;False;0	21.5397415161133;False;0	20.4021415710449;False;0	20.6862545013428;False;0	20.5328750610352;False;0	20.1745719909668;False;0	21.5995922088623;False;0	21.5432376861572;False;0				2	2	2	2.6	2.6	2.6	71.583	0	11.69	38188000	2	21828000	16360000	1.99998996779323	P46459-2;P46459	P46459-2;P46459	Vesicle-fusing ATPase	NSF	387
22.1778888702393;False;0	20.8952922821045;False;0	NaN;False;0	NaN;False;0	20.0641498565674;False;0	21.1769618988037;False;0	20.8411750793457;False;0	20.9374332427979;False;0	21.3921165466309;False;0	20.7848300933838;False;0	20.6405658721924;False;0	20.949254989624;False;0				1	1	1	8.1	8.1	8.1	19.775	0	16.104	31547000	2	15166000	16381000	1.99999202787876	P47755-2;P47755	P47755-2;P47755	F-actin-capping protein subunit alpha-2	CAPZA2	394
22.7156963348389;False;0	22.2389984130859;False;0	23.1897850036621;False;0	22.8687057495117;False;0	22.948335647583;False;0	23.2212314605713;False;0	21.9857635498047;False;0	22.2338752746582;False;0	22.3221912384033;False;0	22.5488967895508;False;0	22.6499919891357;False;0	23.0440483093262;False;0				4	4	4	12.4	12.4	12.4	40.349	0	24.608	106690000	5	57631000	49061000	2.00063502416015	P48637-2;P48637	P48637-2;P48637	Glutathione synthetase	GSS	399
20.5658626556396;False;0	19.9604320526123;False;0	20.8085803985596;False;0	20.6719150543213;False;0	20.2722721099854;False;0	20.9375705718994;False;0	20.3618240356445;False;0	21.0036201477051;False;0	20.0914173126221;False;0	20.3799419403076;False;0	19.7907886505127;False;0	20.1344623565674;False;0				3	3	3	8.7	8.7	8.7	56.43	0	20.644	20640000	3	13644000	6995700	2.01893600821495	P49368-2;P49368	P49368-2;P49368	T-complex protein 1 subunit gamma	CCT3	403
24.3353805541992;False;0	23.8907871246338;False;0	23.5905342102051;False;0	23.9593391418457;False;0	23.2930126190186;False;0	24.2644748687744;False;0	23.251184463501;False;0	23.4541320800781;False;0	23.2975826263428;False;0	23.1005420684814;False;0	23.7972450256348;False;0	24.1296730041504;False;0				7	7	7	17.5	17.5	17.5	50.663	0	41.593	230590000	8	129950000	100640000	2.01007801294327	P50395;P50395-2;P31150	P50395;P50395-2	Rab GDP dissociation inhibitor beta	GDI2	409
21.5892906188965;False;0	20.7212371826172;False;0	22.6744194030762;False;0	21.7823066711426;False;0	22.6726341247559;False;0	22.3182582855225;False;0	21.1584587097168;False;0	21.2401371002197;False;0	21.4912338256836;False;0	21.0228118896484;False;0	21.1160259246826;False;0	22.0500793457031;False;0				6	6	6	13.3	13.3	13.3	51.586	0	57.06	55853000	6	9631500	46221000	2.23537201806903	P50990-3;P50990-2;P50990	P50990-3;P50990-2;P50990	T-complex protein 1 subunit theta	CCT8	411
23.4066638946533;False;0	22.3555488586426;False;0	23.9308395385742;False;0	23.6740169525146;False;0	23.7833347320557;False;0	24.0160350799561;False;0	23.06276512146;False;0	23.2385330200195;False;0	22.8960914611816;False;0	22.8971309661865;False;0	23.2058582305908;False;0	23.3714828491211;False;0				3	3	3	6.8	6.8	6.8	51.242	0	20.59	161820000	4	112510000	49310000	2.07011800259352	P50995-2;P50995	P50995-2;P50995	Annexin A11	ANXA11	413
24.8427486419678;False;0	23.6839141845703;False;0	25.2465553283691;False;0	24.8276176452637;False;0	24.7023811340332;False;0	25.0712146759033;False;0	24.4776477813721;False;0	24.8587684631348;False;0	24.6069889068604;False;0	24.3060340881348;False;0	24.4991512298584;False;0	24.4263706207275;False;0				7	7	7	17	17	17	51.872	0	85.569	384060000	10	154280000	229780000	2.02011498808861	P52209-2;P52209	P52209-2;P52209	6-phosphogluconate dehydrogenase, decarboxylating	PGD	417
23.4605598449707;False;0	22.5465564727783;False;0	21.6312847137451;False;0	21.2753925323486;False;0	21.1258544921875;False;0	20.803201675415;False;0	22.0386085510254;False;0	22.6433219909668;False;0	22.4353351593018;False;0	22.5667572021484;False;0	22.6310424804688;False;0	22.2499866485596;False;0				3	3	2	25.5	25.5	9.8	23.207	0	37.186	86695000	3	83965000	2729900	2.07711103372276	P52565;P52565-2	P52565	Rho GDP-dissociation inhibitor 1	ARHGDIA	419
22.5824432373047;False;0	22.814920425415;False;0	22.7992343902588;False;0	22.8577003479004;False;0	22.3458309173584;False;0	22.8537616729736;False;0	22.7973155975342;False;0	23.0603561401367;False;0	22.7935581207275;False;0	22.6998138427734;False;0	22.4838848114014;False;0	22.2565822601318;False;0				1	1	1	10.4	10.4	10.4	22.988	0	7.4565	101470000	2	48079000	53395000	2.00001500546932	P52566	P52566	Rho GDP-dissociation inhibitor 2	ARHGDIB	420
25.9945278167725;False;0	24.9833812713623;False;0	23.6539707183838;False;0	23.8232517242432;False;0	24.082462310791;False;0	24.1837959289551;False;0	24.9541492462158;False;0	24.8047924041748;False;0	24.6387100219727;False;0	24.790584564209;False;0	25.2613182067871;False;0	24.6475467681885;False;0				4	4	4	14.3	14.3	14.3	28.292	0	43.221	489940000	7	342780000	147170000	1.92193801701069	P55064	P55064	Aquaporin-5	AQP5	427
24.9287033081055;False;0	24.4422302246094;False;0	21.3991241455078;False;0	21.037561416626;False;0	21.5377388000488;False;0	20.8138103485107;False;0	23.9710254669189;False;0	23.5568008422852;False;0	23.8771553039551;False;0	23.8711528778076;False;0	24.1134757995605;False;0	23.4858360290527;False;0				5	5	4	6.9	6.9	6.9	89.321	0	44.938	229630000	5	195740000	33893000	1.98087676055729	P55072	P55072	Transitional endoplasmic reticulum ATPase	VCP	428
22.009744644165;False;0	21.3328170776367;False;0	20.2541389465332;False;0	19.9891567230225;False;0	20.5109996795654;False;0	NaN;False;0	21.2663879394531;False;0	20.8117713928223;False;0	21.0812931060791;False;0	20.655330657959;False;0	20.9444904327393;False;0	21.2202491760254;False;0				1	1	1	1.7	1.7	1.7	51.294	0	6.3064	34738000	2	13175000	21563000	2.00000301748514	P55084	P55084	Trifunctional enzyme subunit beta, mitochondrial;3-ketoacyl-CoA thiolase	HADHB	429
21.6950569152832;False;0	21.7109432220459;False;0	22.0810775756836;False;0	NaN;False;0	21.9451656341553;False;0	21.4788246154785;False;0	20.9693222045898;False;0	21.1273002624512;False;0	20.9915428161621;False;0	21.0648765563965;False;0	21.4365577697754;False;0	21.7443714141846;False;0				2	2	2	13.9	13.9	13.9	26.599	0	33.895	48247000	3	35021000	13227000	2.17347601056099	P56537;P56537-2	P56537;P56537-2	Eukaryotic translation initiation factor 6	EIF6	433
20.6681060791016;False;0	20.1678009033203;False;0	20.6598796844482;False;0	20.6812191009521;False;0	20.876335144043;False;0	20.9263858795166;False;0	19.8070526123047;False;0	19.4377040863037;False;0	19.8821182250977;False;0	19.5630035400391;False;0	21.017614364624;False;0	20.9866542816162;False;0				1	1	1	3.8	3.8	3.8	23.495	0.0044776	5.6464	24554000	2	9621200	14933000	1.99999398365617	P57735	P57735	Ras-related protein Rab-25	RAB25	435
24.4509906768799;False;0	24.5562629699707;False;0	26.5193958282471;False;0	26.0028553009033;False;0	25.7264060974121;False;0	25.8391437530518;False;0	25.1261787414551;False;0	25.4716720581055;False;0	25.3920402526855;False;0	25.4214935302734;False;0	25.3530311584473;False;0	25.6647167205811;False;0				10	10	10	41.6	41.6	41.6	30.791	0	85.37	699080000	15	291430000	407650000	1.93732301145792	P60174;P60174-1;P60174-4	P60174;P60174-1;P60174-4	Triosephosphate isomerase	TPI1	439
24.0572757720947;False;0	24.3918170928955;False;0	23.763500213623;False;0	24.5429058074951;False;0	24.3370189666748;False;0	24.5665969848633;False;0	23.6339130401611;False;0	24.3464488983154;False;0	23.6439056396484;False;0	23.384313583374;False;0	23.9314479827881;False;0	24.4521751403809;False;0				6	6	6	43.7	43.7	43.7	16.93	0	67.869	304880000	11	26759000	278120000	2.06992198899388	P60660;P60660-2;P14649	P60660;P60660-2	Myosin light polypeptide 6	MYL6	440
30.7950878143311;False;0	30.3553791046143;False;0	30.6680202484131;False;0	30.4952659606934;False;0	30.5294456481934;False;0	30.5652942657471;False;0	30.2481822967529;False;0	30.5827903747559;False;0	30.3617763519287;False;0	30.4102516174316;False;0	30.5008735656738;False;0	30.6866550445557;False;0				29	29	2	64	64	7.2	41.736	0	323.31	24443000000	149	16083000000	8360400000	1.98355400189757	P60709;P63267;P68133;P68032;P62736;P63267-2;Q6S8J3;A5A3E0;Q562R1;P0CG38;Q9BYX7;P0CG39	P60709;P63267;P68133;P68032;P62736	Actin, cytoplasmic 1;Actin, cytoplasmic 1, N-terminally processed;Actin, gamma-enteric smooth muscle;Actin, alpha skeletal muscle;Actin, alpha cardiac muscle 1;Actin, aortic smooth muscle	ACTB;ACTG2;ACTA1;ACTC1;ACTA2	441
24.4780597686768;False;0	24.1086025238037;False;0	23.5099506378174;False;0	23.7686920166016;False;0	24.3624477386475;False;0	23.6476364135742;False;0	23.9856624603271;False;0	23.9687900543213;False;0	24.0255317687988;False;0	23.8104457855225;False;0	24.1591987609863;False;0	24.2228012084961;False;0				4	4	1	11.8	11.8	3.4	46.153	0	44.199	289610000	6	201500000	88114000	1.98687697947025	P60842;P60842-2	P60842;P60842-2	Eukaryotic initiation factor 4A-I	EIF4A1	442
22.6810913085938;False;0	21.5230579376221;False;0	NaN;False;0	20.5248680114746;False;0	21.6365547180176;False;0	20.7985000610352;False;0	22.3076915740967;False;0	22.1352252960205;False;0	21.6977977752686;False;0	21.7042617797852;False;0	21.9933776855469;False;0	21.0890483856201;False;0				2	2	2	12.6	12.6	12.6	27.399	0	22.489	54449000	4	40334000	14115000	2.05684601515532	P60900;P60900-2;P60900-3	P60900;P60900-2;P60900-3	Proteasome subunit alpha type-6	PSMA6	443
22.067512512207;False;0	22.4656734466553;False;0	21.2044925689697;False;0	21.2588157653809;False;0	21.6145973205566;False;0	21.1006736755371;False;0	21.6938133239746;False;0	21.9853992462158;False;0	21.7697067260742;False;0	21.8269691467285;False;0	22.2169227600098;False;0	21.814510345459;False;0				2	2	2	7.3	7.3	7.3	21.31	0	11.246	63221000	2	42624000	20597000	1.99999699369073	P60953-1;P60953	P60953-1;P60953	Cell division control protein 42 homolog	CDC42	444
NaN;False;0	NaN;False;0	NaN;False;0	NaN;False;0	NaN;False;0	NaN;False;0	NaN;False;0	NaN;False;0	NaN;False;0	NaN;False;0	NaN;False;0	NaN;False;0				2	2	2	4.8	4.8	4.8	47.371	0	18.531	0	2	0	0	2.00000699236989	P61158;Q9P1U1-2;Q9P1U1-3;Q9P1U1	P61158;Q9P1U1-2;Q9P1U1-3;Q9P1U1	Actin-related protein 3;Actin-related protein 3B	ACTR3;ACTR3B	450
22.9221210479736;False;0	22.0480613708496;False;0	22.0736198425293;False;0	21.9369335174561;False;0	22.303394317627;False;0	22.0438594818115;False;0	22.1552505493164;False;0	22.0021209716797;False;0	22.792760848999;False;0	22.5089435577393;False;0	22.2163619995117;False;0	22.2526149749756;False;0				2	2	2	7.8	7.8	7.8	24.146	0	12.841	81161000	3	65782000	15379000	1.99350997433066	P61313;P61313-2	P61313;P61313-2	60S ribosomal protein L15	RPL15	454
31.6018924713135;False;0	31.706127166748;False;0	30.899055480957;False;0	30.829065322876;False;0	32.7772827148438;False;0	30.7494583129883;False;0	32.1783447265625;False;0	32.5915489196777;False;0	32.2087364196777;False;0	32.1842575073242;False;0	31.5489730834961;False;0	31.7249011993408;False;0				8	8	8	37.8	37.8	37.8	16.537	0	106.87	66387000000	39	58599000000	7787900000	1.91844297759235	P61626	P61626	Lysozyme C	LYZ	457
23.9645900726318;False;0	22.6224918365479;False;0	23.1983528137207;False;0	23.0834636688232;False;0	23.7260932922363;False;0	23.12841796875;False;0	22.1787605285645;False;0	22.5680122375488;False;0	22.1708030700684;False;0	22.3726615905762;False;0	23.5641956329346;False;0	23.9303169250488;False;0				1	1	1	8.4	8.4	8.4	13.714	0	7.8765	169220000	2	68609000	100610000	1.99999894201756	P61769	P61769	Beta-2-microglobulin;Beta-2-microglobulin form pI 5.3	B2M	458
21.7357196807861;False;0	21.88916015625;False;0	21.6630382537842;False;0	21.860034942627;False;0	22.2026252746582;False;0	21.9060745239258;False;0	20.9291915893555;False;0	21.6368560791016;False;0	21.4107112884521;False;0	21.4827976226807;False;0	21.7026748657227;False;0	22.1086730957031;False;0				6	6	6	13.9	13.9	13.9	48.562	0	41.122	59067000	7	11995000	47072000	2.2385939694941	P61978-3;P61978;P61978-2	P61978-3;P61978;P61978-2	Heterogeneous nuclear ribonucleoprotein K	HNRNPK	460
25.2351264953613;False;0	24.4642429351807;False;0	24.2126789093018;False;0	24.3282432556152;False;0	24.1170864105225;False;0	24.4790687561035;False;0	23.7307643890381;False;0	23.8219566345215;False;0	23.9625568389893;False;0	24.4058895111084;False;0	24.3976459503174;False;0	24.800386428833;False;0				7	6	4	35.2	32	24.7	28.302	0	146.8	365550000	10	256710000	108830000	2.1343979947269	P61981	P61981	14-3-3 protein gamma;14-3-3 protein gamma, N-terminally processed	YWHAG	461
22.1386985778809;False;0	21.1163120269775;False;0	20.8884029388428;False;0	20.5153160095215;False;0	20.5768070220947;False;0	20.2401485443115;False;0	19.6311283111572;False;0	20.127571105957;False;0	22.4068393707275;False;0	20.1807518005371;False;0	21.0917720794678;False;0	21.3376865386963;False;0				1	1	1	4.1	4.1	4.1	22.127	0	6.4214	36892000	2	16504000	20388000	1.99999401718378	P62081	P62081	40S ribosomal protein S7	RPS7	462
25.1358642578125;False;0	24.5563049316406;False;0	23.7681789398193;False;0	24.4549083709717;False;0	24.0931739807129;False;0	24.485445022583;False;0	23.8161239624023;False;0	24.0015621185303;False;0	23.7605743408203;False;0	24.0328712463379;False;0	24.3318786621094;False;0	24.7710971832275;False;0				5	4	4	22	18.8	18.8	29.174	0	27.538	358120000	9	200640000	157480000	2.1146250218153	P62258;P62258-2	P62258;P62258-2	14-3-3 protein epsilon	YWHAE	465
21.688533782959;False;0	21.2072162628174;False;0	20.5126819610596;False;0	20.4856147766113;False;0	20.3859119415283;False;0	NaN;False;0	20.0269584655762;False;0	20.3532981872559;False;0	20.4445095062256;False;0	20.8505039215088;False;0	20.874584197998;False;0	21.3456974029541;False;0				1	1	1	7.2	7.2	7.2	17.718	0	10.418	31180000	2	17145000	14035000	2.00000397861004	P62269	P62269	40S ribosomal protein S18	RPS18	466
21.7823181152344;False;0	21.2896575927734;False;0	22.011510848999;False;0	22.0905838012695;False;0	22.2942733764648;False;0	22.426212310791;False;0	21.8286895751953;False;0	21.4912052154541;False;0	21.8951511383057;False;0	21.3675746917725;False;0	21.9722118377686;False;0	22.2173671722412;False;0				4	4	3	27.1	27.1	19.4	17.659	0	25.533	62179000	6	26400000	35779000	2.06972100958228	P62491-2;Q15907-2;P62491;Q15907	P62491-2;Q15907-2;P62491;Q15907	Ras-related protein Rab-11A;Ras-related protein Rab-11B	RAB11A;RAB11B	472
25.6372833251953;False;0	26.4731540679932;False;0	25.7355842590332;False;0	25.7229652404785;False;0	26.7668514251709;False;0	25.7461013793945;False;0	25.4485950469971;False;0	26.3448314666748;False;0	25.6243343353271;False;0	25.4990253448486;False;0	25.9963626861572;False;0	26.6290664672852;False;0				10	10	10	64.1	64.1	64.1	11.367	0	82.61	1257500000	20	290830000	966660000	2.03401298448443	P62805	P62805	Histone H4	HIST1H4A	475
22.8634777069092;False;0	21.9829998016357;False;0	22.3648052215576;False;0	21.6577053070068;False;0	21.701301574707;False;0	21.6135063171387;False;0	21.023998260498;False;0	20.8966941833496;False;0	21.2283935546875;False;0	21.3546409606934;False;0	22.6479072570801;False;0	22.5155563354492;False;0				3	3	3	14.8	14.8	14.8	24.423	0	30.736	70965000	3	26265000	44700000	1.99017302691936	P62826	P62826	GTP-binding nuclear protein Ran	RAN	477
21.577917098999;False;0	20.8387870788574;False;0	19.9984760284424;False;0	19.6678447723389;False;0	21.0835571289063;False;0	20.4735240936279;False;0	20.2946319580078;False;0	20.5354518890381;False;0	20.7066688537598;False;0	20.5474720001221;False;0	20.3002243041992;False;0	21.3707008361816;False;0				1	1	1	8	8	8	14.463	0	6.3404	30965000	3	13883000	17082000	2.05409700237215	P62899	P62899	60S ribosomal protein L31	RPL31	479
26.2088584899902;False;0	25.9386444091797;False;0	26.7553863525391;False;0	26.4559631347656;False;0	26.4318256378174;False;0	26.6559829711914;False;0	25.9848957061768;False;0	26.0185604095459;False;0	25.9302959442139;False;0	25.9316177368164;False;0	26.334981918335;False;0	26.4380149841309;False;0				9	9	9	53.9	53.9	53.9	18.012	0	77	1255600000	31	695780000	559780000	2.00426498055458	P62937;P62937-2	P62937;P62937-2	Peptidyl-prolyl cis-trans isomerase A;Peptidyl-prolyl cis-trans isomerase A, N-terminally processed	PPIA	480
22.632740020752;False;0	22.04075050354;False;0	22.5473041534424;False;0	22.2307186126709;False;0	22.3658905029297;False;0	21.6528835296631;False;0	22.1889247894287;False;0	22.2995700836182;False;0	22.4084625244141;False;0	22.4026718139648;False;0	22.1433143615723;False;0	22.3170642852783;False;0				2	2	2	15.7	15.7	15.7	11.951	0	37.65	80036000	5	41564000	38473000	1.99872096627951	P62942	P62942	Peptidyl-prolyl cis-trans isomerase FKBP1A	FKBP1A	481
27.7402076721191;False;0	27.2584095001221;False;0	27.450439453125;False;0	27.3326396942139;False;0	26.8091793060303;False;0	27.2699222564697;False;0	27.2025947570801;False;0	27.4218158721924;False;0	27.203405380249;False;0	27.1802597045898;False;0	27.2830581665039;False;0	27.3635559082031;False;0				14	13	12	65.7	65.7	62	27.745	0	251.36	2581200000	29	2180000000	401230000	1.99213100224733	P63104;P63104-2	P63104	14-3-3 protein zeta/delta	YWHAZ	482
26.3741283416748;False;0	24.0601577758789;False;0	22.5287532806396;False;0	22.1203632354736;False;0	22.3463745117188;False;0	22.010368347168;False;0	24.2720756530762;False;0	23.8225059509277;False;0	24.3393878936768;False;0	24.2766399383545;False;0	25.0051441192627;False;0	24.6872978210449;False;0				1	1	1	36.4	36.4	36.4	5.0256	0	18.603	393190000	2	255320000	137870000	2.00000002607703	P63313	P63313	Thymosin beta-10	TMSB10	486
26.6614990234375;False;0	26.3743572235107;False;0	27.0085411071777;False;0	26.4560070037842;False;0	26.4144592285156;False;0	26.569845199585;False;0	26.2890472412109;False;0	26.1566638946533;False;0	26.20920753479;False;0	26.209981918335;False;0	26.7920112609863;False;0	26.7361660003662;False;0				11	11	11	25.9	25.9	25.9	47.869	0	117.85	1513000000	22	676010000	837030000	1.9260349906981	P68104-2;Q5VTE0;P68104;Q05639	P68104-2;Q5VTE0;P68104	Elongation factor 1-alpha 1;Putative elongation factor 1-alpha-like 3	EEF1A1;EEF1A1P5	488
26.0260181427002;False;0	25.7976951599121;False;0	25.8326206207275;False;0	25.6521129608154;False;0	25.8893280029297;False;0	25.6469993591309;False;0	25.6297378540039;False;0	25.6164302825928;False;0	25.6862411499023;False;0	25.4559707641602;False;0	25.9757919311523;False;0	25.9766540527344;False;0				6	6	6	25.4	25.4	25.4	37.217	0	60.334	939290000	17	634710000	304570000	1.95390200614929	P68363-2;Q71U36-2;Q9BQE3;Q71U36;P68363;P0DPH7-2;P0DPH8;P0DPH7;P68366-2;P68366;Q6PEY2;Q9NY65-2;Q9NY65	P68363-2;Q71U36-2;Q9BQE3;Q71U36;P68363;P0DPH7-2;P0DPH8;P0DPH7;P68366-2;P68366;Q6PEY2	Tubulin alpha-1B chain;Tubulin alpha-1A chain;Tubulin alpha-1C chain;Tubulin alpha-4A chain;Tubulin alpha-3E chain	TUBA1B;TUBA1A;TUBA1C;TUBA4A;TUBA3E	489
25.1912517547607;False;0	25.0284614562988;False;0	25.6029491424561;False;0	25.2777900695801;False;0	25.3392181396484;False;0	25.3090667724609;False;0	24.9746417999268;False;0	25.3111324310303;False;0	25.033540725708;False;0	25.1552143096924;False;0	25.4073333740234;False;0	25.4193725585938;False;0				10	10	3	27.6	27.6	7	49.83	0	100.54	631420000	19	443650000	187770000	1.95902099832892	P68371;P04350;Q13509-2;Q3ZCM7;Q9BUF5;A6NNZ2;CON__ENSEMBL:ENSBTAP00000025008;Q9H4B7	P68371;P04350	Tubulin beta-4B chain;Tubulin beta-4A chain	TUBB4B;TUBB4A	490
27.0622062683105;False;0	27.1640434265137;False;0	28.3244438171387;False;0	28.2473411560059;False;0	28.3090171813965;False;0	28.1553001403809;False;0	26.8891296386719;False;0	28.4346942901611;False;0	26.981538772583;False;0	26.9251270294189;False;0	27.6437206268311;False;0	27.652587890625;False;0				6	6	6	29.4	29.4	29.4	15.388	0	44.707	3461400000	9	1778800000	1682600000	1.95259998366237	Q71DI3;Q16695;P84243;P68431;Q6NXT2	Q71DI3;Q16695;P84243;P68431;Q6NXT2	Histone H3.2;Histone H3.1t;Histone H3.3;Histone H3.1;Histone H3.3C	HIST2H3A;HIST3H3;H3F3A;HIST1H3A;H3F3C	491
22.8684997558594;False;0	22.3562355041504;False;0	22.263988494873;False;0	22.7405109405518;False;0	23.4842948913574;False;0	22.9181118011475;False;0	22.0357761383057;False;0	22.4880695343018;False;0	22.1862850189209;False;0	22.4071407318115;False;0	22.9785003662109;False;0	23.2503147125244;False;0				5	5	4	11	11	8.8	57.488	0	36.369	120150000	5	57501000	62652000	1.99967797473073	P78371;P78371-2	P78371;P78371-2	T-complex protein 1 subunit beta	CCT2	495
20.8734264373779;False;0	19.7473335266113;False;0	22.0773334503174;False;0	NaN;False;0	21.3815402984619;False;0	22.6582069396973;False;0	20.5178470611572;False;0	21.7796440124512;False;0	20.2418746948242;False;0	21.0567951202393;False;0	20.5545253753662;False;0	20.8660087585449;False;0				2	2	2	8.7	8.7	8.7	23.708	0	22.867	32722000	3	10559000	22163000	1.96300401166081	P78417-2;P78417	P78417-2;P78417	Glutathione S-transferase omega-1	GSTO1	496
24.1454334259033;False;0	24.7412738800049;False;0	24.3242301940918;False;0	24.2107315063477;False;0	24.842134475708;False;0	24.7664623260498;False;0	24.7658634185791;False;0	24.7074871063232;False;0	24.3255443572998;False;0	24.7370433807373;False;0	24.5534915924072;False;0	24.6279830932617;False;0				12	12	12	3.6	3.6	3.6	468.83	0	90.71	402640000	15	341720000	60913000	2.07707001641393	P98160	P98160	Basement membrane-specific heparan sulfate proteoglycan core protein;Endorepellin;LG3 peptide	HSPG2	500
22.6509094238281;False;0	22.9114303588867;False;0	23.0092277526855;False;0	22.5242462158203;False;0	22.8783836364746;False;0	21.4889278411865;False;0	23.0669364929199;False;0	22.806526184082;False;0	22.8562316894531;False;0	21.6376094818115;False;0	22.6858501434326;False;0	22.8572406768799;False;0				2	2	2	4.7	4.7	4.7	39.958	0	19.022	111700000	4	67762000	43934000	2.07214499264956	Q00325-2;Q00325	Q00325-2;Q00325	Phosphate carrier protein, mitochondrial	SLC25A3	501
21.5721797943115;False;0	22.5263652801514;False;0	21.8349094390869;False;0	21.7084903717041;False;0	23.0775012969971;False;0	22.0588855743408;False;0	21.6170749664307;False;0	22.4949016571045;False;0	21.8128681182861;False;0	22.1663074493408;False;0	21.9123706817627;False;0	22.6350784301758;False;0				4	4	4	3.8	3.8	3.8	187.89	0	50.619	85239000	5	49269000	35970000	2.11518096551299	Q00610-2;Q00610	Q00610-2;Q00610	Clathrin heavy chain 1	CLTC	503
24.8576393127441;False;0	24.3295745849609;False;0	25.5597095489502;False;0	25.6241645812988;False;0	25.0186882019043;False;0	25.6698150634766;False;0	24.9122295379639;False;0	25.2733821868896;False;0	25.0394592285156;False;0	25.1167850494385;False;0	25.0906963348389;False;0	24.6858253479004;False;0				8	8	8	21.5	21.5	21.5	51.901	0	63.209	511610000	11	422380000	89228000	2.17454298585653	Q01518;Q01518-2	Q01518;Q01518-2	Adenylyl cyclase-associated protein 1	CAP1	508
20.5459365844727;False;0	20.0754146575928;False;0	20.2867832183838;False;0	20.8987121582031;False;0	20.7062301635742;False;0	20.9706287384033;False;0	20.2109279632568;False;0	20.7351055145264;False;0	20.4087238311768;False;0	20.4123153686523;False;0	20.4908256530762;False;0	20.3944511413574;False;0				3	3	3	7.2	7.2	7.2	53.879	0	47.219	22905000	4	0	22905000	1.94246301800013	Q02818	Q02818	Nucleobindin-1	NUCB1	509
22.3371620178223;False;0	21.9834651947021;False;0	22.4853858947754;False;0	22.1028079986572;False;0	22.4295825958252;False;0	22.4400672912598;False;0	22.5526371002197;False;0	21.8284969329834;False;0	22.5529747009277;False;0	22.5264110565186;False;0	21.9318199157715;False;0	22.209789276123;False;0				1	1	1	8.6	8.6	8.6	16.691	0	10.35	77159000	2	37297000	39861000	1.99999401345849	Q04941	Q04941	Proteolipid protein 2	PLP2	516
24.4698715209961;False;0	23.8332443237305;False;0	21.2999382019043;False;0	22.0704517364502;False;0	21.7663040161133;False;0	22.0931606292725;False;0	22.6112861633301;False;0	22.4356842041016;False;0	22.5436401367188;False;0	22.4003162384033;False;0	23.4592514038086;False;0	23.7682838439941;False;0				2	2	2	5.2	5.2	5.2	26.87	0	16.443	166610000	3	45093000	121520000	2.07918102294207	Q06323-3;Q06323;Q06323-2	Q06323-3;Q06323;Q06323-2	Proteasome activator complex subunit 1	PSME1	517
27.291633605957;False;0	26.7593441009521;False;0	27.5043716430664;False;0	27.61696434021;False;0	27.1872138977051;False;0	27.3957824707031;False;0	26.6523399353027;False;0	26.8583965301514;False;0	26.7683658599854;False;0	26.6735687255859;False;0	27.1430435180664;False;0	27.4514827728271;False;0				13	13	12	52.8	52.8	52.8	22.11	0	148.95	2309000000	36	906510000	1402500000	1.94448499381542	Q06830;Q13162	Q06830	Peroxiredoxin-1	PRDX1	518
20.322847366333;False;0	19.2592296600342;False;0	20.1190948486328;False;0	NaN;False;0	19.0046653747559;False;0	19.6123638153076;False;0	18.935338973999;False;0	17.977840423584;False;0	19.0724334716797;False;0	19.1807117462158;False;0	19.6379642486572;False;0	19.9179954528809;False;0				1	1	1	8.2	8.2	8.2	18.091	0	10.453	11379000	2	11379000	0	1.99999797716737	Q07020-2;Q07020	Q07020-2;Q07020	60S ribosomal protein L18	RPL18	519
24.9488563537598;False;0	24.6346492767334;False;0	23.8776836395264;False;0	24.0308876037598;False;0	24.9921436309814;False;0	23.901309967041;False;0	24.3229236602783;False;0	24.6956176757813;False;0	24.3889122009277;False;0	24.7087783813477;False;0	24.3754634857178;False;0	24.8321361541748;False;0				7	7	7	12.8	12.8	12.8	65.33	0	68.884	415720000	14	312890000	102830000	2.01662597432733	Q08380	Q08380	Galectin-3-binding protein	LGALS3BP	521
23.0285053253174;False;0	24.0195560455322;False;0	21.6220054626465;False;0	21.6148738861084;False;0	21.7021007537842;False;0	21.3514957427979;False;0	23.036735534668;False;0	22.7307014465332;False;0	23.0372257232666;False;0	22.2629852294922;False;0	22.7068710327148;False;0	23.3483600616455;False;0				4	4	4	2.1	2.1	2.1	629.09	0	27.1	134520000	4	116060000	18462000	1.99250800907612	Q09666	Q09666	Neuroblast differentiation-associated protein AHNAK	AHNAK	523
22.3924694061279;False;0	22.1305027008057;False;0	22.6692543029785;False;0	22.9590530395508;False;0	22.5383777618408;False;0	22.6726894378662;False;0	22.3318252563477;False;0	22.1218395233154;False;0	22.3767738342285;False;0	22.4958820343018;False;0	22.9059371948242;False;0	22.129955291748;False;0				5	5	5	12.9	12.9	12.9	52.39	0	37.938	87639000	6	55028000	32610000	1.98196397721767	Q13228;Q13228-4;Q13228-2;Q13228-3	Q13228;Q13228-4;Q13228-2;Q13228-3	Selenium-binding protein 1	SELENBP1	526
24.8541488647461;False;0	23.9675045013428;False;0	24.0953197479248;False;0	24.2231006622314;False;0	24.9251289367676;False;0	23.9268321990967;False;0	24.5608158111572;False;0	25.0584239959717;False;0	24.580638885498;False;0	24.9510898590088;False;0	24.2183399200439;False;0	24.2998085021973;False;0				7	7	7	10.3	10.3	10.3	67.94	0	55.17	376470000	10	310180000	66292000	1.9552009999752	Q13421-4;Q13421-3;Q13421;Q13421-2	Q13421-4;Q13421-3;Q13421;Q13421-2	Mesothelin;Megakaryocyte-potentiating factor;Mesothelin, cleaved form	MSLN	532
22.5209445953369;False;0	22.471263885498;False;0	22.1110877990723;False;0	21.9020729064941;False;0	22.8410739898682;False;0	21.8391857147217;False;0	22.0938949584961;False;0	22.1653614044189;False;0	22.2955131530762;False;0	22.1525764465332;False;0	22.1407318115234;False;0	22.8214225769043;False;0				3	3	3	5.5	5.5	5.5	57.466	0	30.237	90899000	5	51941000	38957000	1.99460000172257	Q14247-3;Q14247;Q14247-2	Q14247-3;Q14247;Q14247-2	Src substrate cortactin	CTTN	540
21.407543182373;False;0	21.9225444793701;False;0	20.5257301330566;False;0	20.8060150146484;False;0	21.3050708770752;False;0	20.3594398498535;False;0	NaN;False;0	21.3936538696289;False;0	21.7022838592529;False;0	21.8071842193604;False;0	21.6596927642822;False;0	21.1117172241211;False;0				3	3	3	5.4	5.4	5.4	99.856	0	44.77	42420000	4	42420000	0	2.07926998659968	Q14624-3;Q14624-2;Q14624;Q14624-4	Q14624-3;Q14624-2;Q14624;Q14624-4	Inter-alpha-trypsin inhibitor heavy chain H4;70 kDa inter-alpha-trypsin inhibitor heavy chain H4;35 kDa inter-alpha-trypsin inhibitor heavy chain H4	ITIH4	542
21.7763977050781;False;0	21.0375328063965;False;0	21.7782974243164;False;0	NaN;False;0	21.2249164581299;False;0	21.0019683837891;False;0	21.5601902008057;False;0	21.1802158355713;False;0	21.0239238739014;False;0	21.2712116241455;False;0	21.0842761993408;False;0	21.1988067626953;False;0				2	2	2	4.6	4.6	4.6	99.326	0	14.372	38185000	4	31553000	6632300	2.01296398416162	Q14764	Q14764	Major vault protein	MVP	544
21.4393043518066;False;0	21.0903186798096;False;0	22.1564197540283;False;0	22.3929386138916;False;0	21.3184490203857;False;0	21.2860507965088;False;0	21.1165752410889;False;0	20.4456024169922;False;0	20.8239192962646;False;0	21.0294342041016;False;0	21.8154563903809;False;0	21.6802158355713;False;0				3	3	3	12.1	12.1	12.1	36.014	0	39.086	43898000	4	16971000	26928000	2.27723597735167	Q14847-2;Q14847;Q14847-3	Q14847-2;Q14847	LIM and SH3 domain protein 1	LASP1	545
22.8147830963135;False;0	22.1274166107178;False;0	21.3163299560547;False;0	20.3261852264404;False;0	21.7434539794922;False;0	20.9793434143066;False;0	21.8405132293701;False;0	21.8576946258545;False;0	21.4109382629395;False;0	21.7736835479736;False;0	22.0377006530762;False;0	22.2245407104492;False;0				1	1	1	6.9	6.9	6.9	16.363	0	9.0245	66476000	2	47407000	19069000	2.00000000931323	Q15819	Q15819	Ubiquitin-conjugating enzyme E2 variant 2	UBE2V2	558
26.6711196899414;False;0	24.6760883331299;False;0	24.0452728271484;False;0	23.7583065032959;False;0	23.9010810852051;False;0	23.984525680542;False;0	24.7293090820313;False;0	24.1574878692627;False;0	24.9488563537598;False;0	24.9355525970459;False;0	24.472505569458;False;0	25.8306045532227;False;0				8	8	7	92.1	92.1	80.3	7.8547	0	63.294	588240000	16	209170000	379070000	2.00506800599396	Q15847	Q15847	Adipogenesis regulatory factor	ADIRF	559
30.1010856628418;False;0	30.5031909942627;False;0	30.1151218414307;False;0	29.9288272857666;False;0	31.881965637207;False;0	29.8725986480713;False;0	30.7984466552734;False;0	30.6321201324463;False;0	30.8419723510742;False;0	30.8068885803223;False;0	30.65576171875;False;0	31.038122177124;False;0				6	6	6	27.6	27.6	27.6	15.097	0	61.74	30819000000	22	28858000000	1960400000	2.09404999762774	Q16378	Q16378	Proline-rich protein 4	PRR4	563
25.4971981048584;False;0	24.8543090820313;False;0	23.8568706512451;False;0	23.976770401001;False;0	23.8913288116455;False;0	23.8353328704834;False;0	24.3309783935547;False;0	24.320198059082;False;0	24.0408420562744;False;0	24.5346355438232;False;0	25.0332183837891;False;0	25.1504039764404;False;0				5	5	5	10.1	10.1	10.1	56.099	0	35.654	439570000	9	395810000	43762000	1.91777600347996	Q6XQN6-3;Q6XQN6;Q6XQN6-2	Q6XQN6-3;Q6XQN6;Q6XQN6-2	Nicotinate phosphoribosyltransferase	NAPRT	583
24.2102336883545;False;0	23.8970794677734;False;0	23.0441589355469;False;0	22.6826286315918;False;0	23.3629856109619;False;0	22.6938495635986;False;0	24.1998310089111;False;0	23.8185443878174;False;0	24.1897048950195;False;0	23.3809070587158;False;0	23.7509384155273;False;0	23.1547374725342;False;0				3	3	3	9.1	9.1	9.1	30.847	0	25.887	208500000	4	192830000	15663000	1.97282699123025	Q6ZVX7	Q6ZVX7	F-box only protein 50	NCCRP1	584
27.0947723388672;False;0	26.4867496490479;False;0	27.3552646636963;False;0	26.9786624908447;False;0	27.4063682556152;False;0	27.110538482666;False;0	26.861328125;False;0	26.725305557251;False;0	26.9482498168945;False;0	26.9150428771973;False;0	26.9806613922119;False;0	27.3199825286865;False;0				45	45	42	24.5	24.5	23.2	228.66	0	323.31	2170000000	64	1560300000	609690000	1.99429000914097	Q7Z406-6;Q7Z406-2;Q7Z406;Q7Z406-4;Q7Z406-5;P35580;P35580-5;P35580-2;P35580-3;P35580-4	Q7Z406-6;Q7Z406-2;Q7Z406;Q7Z406-4;Q7Z406-5	Myosin-14	MYH14	587
17.9264335632324;False;0	17.8531646728516;False;0	19.6767425537109;False;0	19.4294319152832;False;0	19.2407131195068;False;0	19.1071643829346;False;0	NaN;False;0	19.2240467071533;False;0	19.1420154571533;False;0	NaN;False;0	18.4534606933594;False;0	19.0290145874023;False;0				2	2	2	3.6	3.6	3.6	79.917	0	23.045	6686800	2	0	6686800	2.00001100450754	Q8IZ83-3;Q8IZ83	Q8IZ83-3;Q8IZ83	Aldehyde dehydrogenase family 16 member A1	ALDH16A1	592
21.3361797332764;False;0	21.1564979553223;False;0	19.3439025878906;False;0	20.5944023132324;False;0	20.2028465270996;False;0	20.5653171539307;False;0	20.5787906646729;False;0	20.2060546875;False;0	20.8575859069824;False;0	20.321403503418;False;0	20.7497730255127;False;0	21.0932540893555;False;0				2	2	2	7.5	7.5	7.5	42.426	0	30.832	28745000	3	10841000	17904000	1.99665400013328	Q8NC51-4;Q8NC51-3;Q8NC51-2;Q8NC51	Q8NC51-4;Q8NC51-3;Q8NC51-2;Q8NC51	Plasminogen activator inhibitor 1 RNA-binding protein	SERBP1	596
23.0190811157227;False;0	22.9284420013428;False;0	23.1160259246826;False;0	22.9657917022705;False;0	24.0582675933838;False;0	23.0120105743408;False;0	23.0625591278076;False;0	23.0979995727539;False;0	23.2330169677734;False;0	22.7988662719727;False;0	23.2550106048584;False;0	23.5714168548584;False;0				3	3	3	25.2	25.2	25.2	12.53	0	25.396	165350000	3	89991000	75363000	1.99666203558445	Q8NFU3;Q8NFU3-2;Q8NFU3-3;Q8NFU3-4	Q8NFU3;Q8NFU3-2;Q8NFU3-3;Q8NFU3-4	Thiosulfate sulfurtransferase/rhodanese-like domain-containing protein 1	TSTD1	599
20.5703430175781;False;0	19.4852085113525;False;0	20.5570316314697;False;0	21.418306350708;False;0	20.8440952301025;False;0	20.6617832183838;False;0	20.176965713501;False;0	20.4777336120605;False;0	20.6741695404053;False;0	20.499490737915;False;0	20.1940631866455;False;0	20.5504550933838;False;0				4	4	4	7.1	7.1	7.1	96.022	0	24.666	22601000	5	6501900	16099000	2.012860044837	Q8WUM4;Q8WUM4-2	Q8WUM4;Q8WUM4-2	Programmed cell death 6-interacting protein	PDCD6IP	604
22.1499786376953;False;0	21.6972827911377;False;0	23.2866039276123;False;0	22.794340133667;False;0	22.6386184692383;False;0	23.2275886535645;False;0	21.6956787109375;False;0	21.9713115692139;False;0	22.4022197723389;False;0	22.1105690002441;False;0	22.0721244812012;False;0	22.9104614257813;False;0				5	5	5	3.4	3.4	3.4	231.6	0	34.999	88084000	5	49407000	38677000	2.03275701403618	Q92817	Q92817	Envoplakin	EVPL	610
20.0988540649414;False;0	20.2225227355957;False;0	21.4126071929932;False;0	21.8361225128174;False;0	21.0909194946289;False;0	21.5103015899658;False;0	20.6138935089111;False;0	20.3651695251465;False;0	20.5720691680908;False;0	20.1056327819824;False;0	20.8663234710693;False;0	21.0357894897461;False;0				3	3	3	6.4	6.4	6.4	63.944	0	22.802	28487000	3	16167000	12320000	1.98988599330187	Q96HC4;Q96HC4-7;Q96HC4-4;Q96HC4-6;Q96HC4-3;Q96HC4-2	Q96HC4;Q96HC4-7;Q96HC4-4;Q96HC4-6	PDZ and LIM domain protein 5	PDLIM5	619
23.4524707794189;False;0	23.2110462188721;False;0	23.0621166229248;False;0	22.0729694366455;False;0	22.915678024292;False;0	22.9031257629395;False;0	22.7132549285889;False;0	22.1938438415527;False;0	22.7729473114014;False;0	22.6103782653809;False;0	23.4524993896484;False;0	23.401065826416;False;0				5	5	5	12.6	12.6	12.6	52.878	0	35.835	140860000	8	52315000	88543000	1.9829110018909	Q96KP4;Q96KP4-2	Q96KP4;Q96KP4-2	Cytosolic non-specific dipeptidase	CNDP2	620
19.7888336181641;False;0	19.3377876281738;False;0	19.5262928009033;False;0	19.1147861480713;False;0	18.8722171783447;False;0	18.7318782806396;False;0	NaN;False;0	18.6930618286133;False;0	NaN;False;0	19.5549411773682;False;0	20.6785831451416;False;0	18.6239223480225;False;0				2	2	2	3.6	3.6	3.6	49.364	0	11.879	9891300	3	5074000	4817400	1.99999598413706	Q96QA5	Q96QA5	Gasdermin-A	GSDMA	624
25.1316699981689;False;0	27.3234386444092;False;0	26.5729904174805;False;0	26.3086605072021;False;0	28.4279308319092;False;0	26.3852119445801;False;0	27.473051071167;False;0	27.7357769012451;False;0	27.5668106079102;False;0	27.5195636749268;False;0	26.9682769775391;False;0	27.1906089782715;False;0				5	5	5	23.4	23.4	23.4	27.216	0	62.657	2730200000	21	2373700000	356520000	1.99827401712537	Q99935	Q99935	Proline-rich protein 1;Opiorphin	PROL1	635
25.8157577514648;False;0	26.2414436340332;False;0	26.5958366394043;False;0	26.5288486480713;False;0	26.7207088470459;False;0	26.4021587371826;False;0	26.207405090332;False;0	26.6389484405518;False;0	26.0990581512451;False;0	25.8778247833252;False;0	26.1723861694336;False;0	26.4120235443115;False;0				1	1	1	1.2	1.2	1.2	61.421	0	8.3013	1334000000	2	660990000	673000000	1.9999990016222	Q9BPU6	Q9BPU6	Dihydropyrimidinase-related protein 5	DPYSL5	637
28.8922100067139;False;0	28.6627082824707;False;0	28.569751739502;False;0	28.4714775085449;False;0	30.1510448455811;False;0	28.5332984924316;False;0	29.1105060577393;False;0	29.3405990600586;False;0	29.117826461792;False;0	29.0572185516357;False;0	28.7446670532227;False;0	29.5245666503906;False;0				7	7	7	29.7	29.7	29.7	14.246	0	196.02	9983900000	44	9136500000	847420000	1.94618698954582	Q9GZZ8	Q9GZZ8	Extracellular glycoprotein lacritin	LACRT	647
22.1238842010498;False;0	20.3075160980225;False;0	22.2745361328125;False;0	21.6264781951904;False;0	22.5133228302002;False;0	21.5984516143799;False;0	21.6117897033691;False;0	21.8037452697754;False;0	21.4776706695557;False;0	21.6541023254395;False;0	21.9437007904053;False;0	21.6172904968262;False;0				3	3	3	39.5	39.5	39.5	10.116	0	29.696	56015000	4	22981000	33034000	2.04586197808385	Q9H3K6;Q9H3K6-2	Q9H3K6;Q9H3K6-2	BolA-like protein 2	BOLA2	653
23.4268016815186;False;0	22.0731506347656;False;0	21.4194431304932;False;0	21.5881538391113;False;0	22.5913352966309;False;0	22.1589431762695;False;0	21.7496528625488;False;0	22.166711807251;False;0	22.339376449585;False;0	22.1154232025146;False;0	22.2621917724609;False;0	22.5686836242676;False;0				3	3	3	14.3	14.3	14.3	24.95	0	25.029	88898000	6	43733000	45165000	2.3537180274725	Q9H444	Q9H444	Charged multivesicular body protein 4b	CHMP4B	654
19.2965507507324;False;0	18.5133762359619;False;0	20.8954200744629;False;0	NaN;False;0	19.505313873291;False;0	20.1443023681641;False;0	19.2434711456299;False;0	18.649866104126;False;0	19.7308158874512;False;0	19.0536575317383;False;0	19.2418308258057;False;0	19.4394721984863;False;0				1	1	1	1.8	1.8	1.8	72.595	0	13.12	10160000	2	4641500	5518500	1.99998101592064	Q9H4A4	Q9H4A4	Aminopeptidase B	RNPEP	655
22.5711727142334;False;0	21.7155570983887;False;0	21.4985046386719;False;0	21.7528743743896;False;0	22.5781097412109;False;0	20.956714630127;False;0	21.5028228759766;False;0	21.6754016876221;False;0	21.6963405609131;False;0	21.9002895355225;False;0	22.3131618499756;False;0	22.2620220184326;False;0				4	4	4	22.4	22.4	22.4	13.832	0	35.553	70268000	5	32444000	37825000	2.05513999983668	Q9NRX4;Q9NRX4-2	Q9NRX4;Q9NRX4-2	14 kDa phosphohistidine phosphatase	PHPT1	666
25.6931591033936;False;0	24.2378730773926;False;0	21.8451137542725;False;0	22.2001304626465;False;0	22.9861545562744;False;0	21.6447525024414;False;0	24.0457229614258;False;0	24.1943435668945;False;0	23.3689517974854;False;0	23.4258804321289;False;0	24.2109680175781;False;0	24.5744342803955;False;0				1	1	1	6.9	6.9	6.9	28.954	0	6.2711	313040000	2	271200000	41845000	2.00000601541251	Q9NZL9-3;Q9NZL9-4;Q9NZL9-2;Q9NZL9	Q9NZL9-3;Q9NZL9-4;Q9NZL9-2;Q9NZL9	Methionine adenosyltransferase 2 subunit beta	MAT2B	671
27.0912761688232;False;0	25.7197551727295;False;0	26.9484443664551;False;0	26.7101554870605;False;0	27.4946155548096;False;0	26.8314208984375;False;0	27.203727722168;False;0	27.3667659759521;False;0	27.3595924377441;False;0	27.2565040588379;False;0	26.8613510131836;False;0	26.0564880371094;False;0				12	12	12	15.3	15.3	15.3	166.5	0	101	1915300000	16	1638900000	276390000	2.04237100109458	Q9UGM3-4;Q9UGM3-8;Q9UGM3-2;Q9UGM3-5;Q9UGM3-3;Q9UGM3;Q9UGM3-7;Q9UGM3-6;Q9UGM3-9	Q9UGM3-4;Q9UGM3-8;Q9UGM3-2;Q9UGM3-5;Q9UGM3-3;Q9UGM3;Q9UGM3-7;Q9UGM3-6;Q9UGM3-9	Deleted in malignant brain tumors 1 protein	DMBT1	680
