# Supplementary material for: Tear Proteomics in Infants at Risk of Retinopathy of Prematurity: A Feasibility Study
Source: Transl Vis Sci Technol. 2024 May 1;13(5):1. doi: 10.1167/tvst.13.5.1 (PMC11077915; doi:10.1167/tvst.13.5.1)
Supplement: Supplement 3 [file tvst-13-5-1_s003.xlsx]

## Sheet: Supplementary table 3
156 common elements in "Adult Tears", "TEARDROPS" and "Adult Plasma"	51 common elements in "Adult Tears" and "TEARDROPS"	32 common elements in "TEARDROPS" and "Adult Plasma"	14 elements included exclusively in "TEARDROPS"
A2M	ADIRF	ATP5B	AQP5
ACTB	AGR2	EEF1B2	CHMP4B
ACTN4	AKR1A1	FLG	CTSG
ACTR3	ALDH16A1	GSDMA	DPYSL5
AGT	ALDH3A1	HADHB	H1F0
AHNAK	ANXA11	HIST1H1C	HIST1H1B
AHSG	ANXA4	HIST1H2AJ	HIST1H1E
ALB	APEH	HIST1H2BK	IGKV3D-7
ALDH1A1	APOBEC3A	HIST1H4A	KRT6C
ALDOA	ARHGDIB	HIST2H3A	PROL1
ANXA1	ATIC	HSPA6	RAB25
ANXA2	ATP6V1A	IGJ	SLC25A3
ANXA3	ATP6V1B2	KRT1	STOM
ANXA5	BOLA2	KRT10	UPK3BL
ANXA7	CAPG	KRT13
APOA1	CAST	KRT14
APOA4	CDC42	KRT19
APOC3	CMPK1	KRT2
APRT	CNDP2	KRT3
ARHGDIA	CTTN	KRT4
AZGP1	DMBT1	KRT5
B2M	EML2	KRT7
C3	EPB41	KRT8
C4A	EVPL	KRT9
C5	FKBP1A	LMNA
CAP1	IGHV3-15	MPO
CAPN1	LACRT	PLP2
CAPNS1	LAP3	RPL13
CAPZA2	MAT2B	RPL18
CBR1	MVP	RPL31
CCT2	MYH14	TMSB10
CCT3	NAMPT	TUBA1B
CCT8	NAPRT
CFB	NQO1
CFL1	PDCD6IP
CLIC1	PDLIM1
CLTC	PDLIM5
CLU	PDXK
CP	PFKL
CST3	PGLS
EEF1A1	PHPT1
EEF1G	PLA2G2A
EEF2	PRR4
EIF4A1	RAB11A
EIF6	SCGB1D1
ENO1	SLC9A3R1
EZR	TBCA
FBP1	TGM2
FGA	TSTD1
FGB	TYMP
FGG	UBE2V2
GAPDH
GDI2
GPI
GSN
GSR
GSS
GSTO1
GSTP1
HNRNPK
HP
HSP90AA1
HSP90B1
HSPA1A
HSPA5
HSPA8
HSPB1
HSPG2
IGHA1
IGHG1
IGHM
ITIH1
ITIH2
ITIH4
KNG1
LASP1
LCN1
LDHA
LDHB
LGALS3
LGALS3BP
LTA4H
LTF
LYZ
MDH1
MSLN
MYH9
MYL12A
MYL6
NCCRP1
NSF
NUCB1
P4HB
PEBP1
PFN1
PGAM1
PGD
PGK1
PHGDH
PIGR
PIP
PKM
PLIN3
PPIA
PRDX1
PRDX2
PRDX5
PRDX6
PSMA3
PSMA4
PSMA5
PSMA6
PSME1
PYGL
RAN
RNPEP
RPL15
RPL4
RPL7
RPS18
RPS7
RPSA
S100A11
S100A4
S100A6
S100A8
S100A9
SCGB2A1
SELENBP1
SERBP1
SERPINA1
SERPINA3
SERPINB1
SERPINC1
SERPIND1
SERPING1
SFN
TAGLN2
TALDO1
TF
TKT
TPI1
TPM3
TTR
TUBB
TUBB4B
UBA1
UBA52
VCL
VCP
VTN
YWHAB
YWHAE
YWHAG
YWHAQ
YWHAZ
